# Supplementary material for: GACNNMDA: a computational model for predicting potential human microbe-drug associations based on graph attention network and CNN-based classifier
Source: BMC Bioinformatics. 2023 Feb 2;24:35. doi: 10.1186/s12859-023-05158-7 (PMC9893988; doi:10.1186/s12859-023-05158-7)
Supplement: Supplementary file 1 — Additional file 1: The newly downloaded dataset of diseases. [file 12859_2023_5158_MOESM1_ESM.xls]

## Sheet: Sheet1
Table 1 The ID Numbers and Names of Newly-Downloaded Diseases
Disease_ID	Disease_Name
1	abdominal abscess
2	acquired immunodeficiency syndrome
3	alcoholism
4	alzheimer's disease
5	amyotrophic lateral sclerosis
6	ankylosing spondylitis
7	asthma
8	atherosclerosis
9	atopic dermatitis
10	atrial fibrillation
11	bacterial conjunctivitis
12	bacterial endocarditis
13	bacterial vaginosis
14	bipolar disorder
15	botulism
16	breast neoplasms
17	bronchiectasis
18	cellulitis
19	cholera
20	cholestasis
21	colitis
22	colorectal cancer
23	colorectal neoplasms
24	constipation
25	coronary artery disease
26	crohn's disease
27	cryptococcosis
28	cystic fibrosis
29	cytomegalovirus retinitis
30	dental caries
31	diarrhea
32	down syndrome
33	dyspepsia
34	endocarditis
35	endometrial neoplasms
36	esophageal neoplasms
37	furunculosis
38	gastroenteritis
39	generalized anxiety disorder
40	gonorrhea
41	granulomatosis with polyangiitis
42	guillain-barre syndrome
43	head and neck neoplasms
44	hepatitis
45	hepatitis b
46	hidradenitis suppurativa
47	huntington's disease
48	hyperglycemia
49	infection
50	inflammatory bowel diseases
51	interstitial cystitis
52	ischemia
53	keratitis
54	leprosy
55	listeriosis
56	liver cirrhosis
57	liver neoplasms
58	lower respiratory tract infection
59	lung abscess
60	lung neoplasms
61	macular degeneration
62	maxillary sinusitis
63	mouth neoplasms
64	mucocutaneous lymph node syndrome
65	multiple sclerosis
66	myasthenia gravis
67	myelitis
68	non-alcoholic fatty liver disease
69	obesity
70	opisthorchiasis
71	osteoarthritis
72	osteomyelitis
73	osteoporosis
74	otitis media
75	ovarian neoplasms
76	pancreatic neoplasms
77	pancreatitis
78	pelvic inflammatory disease
79	periodontitis
80	pneumonia
81	polycystic ovary syndrome
82	premature birth
83	proctitis
84	prosthesis-related infections
85	psoriasis
86	pulmonary tuberculosis
87	pyelonephritis
88	rectal neoplasms
89	rheumatic fever
90	rheumatoid arthritis
91	rosacea
92	scarlet fever
93	schizophrenia
94	seborrheic dermatitis
95	sepsis
96	severe acute respiratory syndrome
97	sinusitis
98	stevens-johnson syndrome
99	stomach neoplasms
100	synovitis
101	systemic lupus erythematosus
102	thyroid neoplasms
103	tongue neoplasms
104	tuberculosis
105	ulcerative colitis
106	urethritis
107	urinary bladder neoplasms
108	urinary tract infection
109	uterine cervical neoplasms
