# Supplementary material for: GACNNMDA: a computational model for predicting potential human microbe-drug associations based on graph attention network and CNN-based classifier
Source: BMC Bioinformatics. 2023 Feb 2;24:35. doi: 10.1186/s12859-023-05158-7 (PMC9893988; doi:10.1186/s12859-023-05158-7)
Supplement: Supplementary file 3 — Additional file 3: The newly downloaded dataset of microbes. [file 12859_2023_5158_MOESM3_ESM.xlsx]

## Sheet: Sheet1
Table 3 The ID Numbers and Names of Newly-Downloaded Diseases
Microbe_ID	Microbe_name
1	Achromobacter sp.
2	Achromobacter xylosoxidans
3	Acinetobacter baumannii
4	Acinetobacter nosocomialis
5	Acinetobacter oleiovorans
6	Acinetobacter sp.
7	Actinobacillus actinomycetemcomitans
8	Actinomyces oris
9	Actinoplanes missouriensis
10	Aeromonas hydrophila
11	Aeromonas sobria
12	Aggregatibacter actinomycetemcomitans
13	Amycolatopsis orientalis
14	Aquifex aeolicus
15	Arthrobacter sp.
16	Aspergillus fumigatus
17	Aspergillus niger
18	Bacillus amyloliquefaciens
19	Bacillus anthracis
20	Bacillus cereus
21	Bacillus licheniformis
22	Bacillus subtilis
23	Bacteroides
24	Bacteroides eggerthii
25	Bacteroides fragilis
26	Bacteroides uniformis
27	Bacteroides vulgatus
28	Baker's yeast
29	Burkholderia cenocepacia
30	Burkholderia cepacia
31	Burkholderia multivorans
32	Burkholderia pseudomallei
33	Burkholderia thailandensis
34	Campylobacter jejuni
35	Candida albicans
36	Candida dubliniensis
37	Candida glabrata
38	Candida guiliermondi
39	Candida krusei
40	Candida parapsilosis
41	Candida spp.
42	Candida tropicalis
43	Chromobacterium violaceum
44	Citrobacter freundii
45	Clostridium bacilli
46	Clostridium leptum
47	Clostridium pasteurianum
48	Clostridium perfringens
49	Coagulase- negative staphylococci
50	Corynebacterium ammoniagenes
51	Cronobacter sakazakii
52	Cryptococcus neoformans
53	Dengue Virus Type 2
54	Desulfovibrio africanus
55	Dihydropteroate synthase type-1
56	Edwardsiella tarda
57	Eggerthella lenta
58	Eikenella corrodens
59	Enteric bacteria and other eubacteria
60	Enterobacter aerogenes
61	Enterobacter cancerogenus
62	Enterobacter cloacae
63	Enterobacter ludwigi
64	Enterobacteria phage T4
65	Enterococcus faecalis
66	Enterococcus faecium
67	Enterococcus gallinarum
68	Escherichia coli
69	Escherichia coli O6:H1 (strain CFT073 / ATCC 700928 / UPEC)
70	Eubacterium ramulus
71	Firmicutes
72	Francisella novicida
73	Fusarium solani
74	Gardnerella vaginalis
75	Geobacillus kaustophilus
76	Haemophilus influenzae
77	Hafnia alvei
78	Hafnia paralvei
79	Halomonas pacifica
80	Helicobacter pylori
81	Hepatitis B virus D
82	Hepatitis B virus F
83	Hepatitis C virus
84	Human herpesvirus 1
85	Human herpesvirus 3
86	Human herpesvirus 4
87	Human herpesvirus 5
88	Human immunodeficiency virus
89	Human immunodeficiency virus 1
90	Human parainfluenza virus type 2
91	Human respiratory syncytial virus B
92	Influenza A virus
93	Influenza B virus
94	Klebsiella planticola
95	Klebsiella pneumoniae
96	Klebsiella variicola
97	Kocuria rhizophila
98	Lactobacillus fermenti
99	Listeria ivanovii
100	Listeria monocytogenes
101	Listeria monocytogenes serotype 4a
102	Lysinibacillus sphaericus
103	Marinobacter hydrocarbonoclasticus
104	Micrococcus luteus
105	Morganella morganii
106	Mycobacterium avium
107	Mycobacterium leprae
108	Mycobacterium smegmatis
109	Mycobacterium tuberculosis
110	Neisseria gonorrhoeae
111	Obesumbacterium proteus
112	Pantoea agglomerans
113	Pichia anomala
114	Plasmodium falciparum
115	Porphyromonas gingivalis
116	Propionibacterium acnes
117	Proteus mirabilis
118	Proteus vulgaris
119	Providencia stuartii
120	Pseudoalteromonas sp.
121	Pseudomonas aeruginosa
122	Pseudomonas chlororaphis
123	Pseudomonas fluorescens
124	Pseudomonas japonica
125	Pseudomonas libaniensis
126	Pseudomonas putida
127	Raoultella ornithinolytica
128	Salmonella enterica
129	Salmonella Typhi
130	Schistosoma
131	Serratia liquefaciens
132	Serratia marcescens
133	Shewanella oneidensis
134	Shigella flexneri
135	Sphingomonas sp. Ibu-2
136	Staphylococcus aureus
137	Staphylococcus capitis
138	Staphylococcus caprae
139	Staphylococcus chromogenes
140	Staphylococcus cohnii
141	Staphylococcus epidermidis
142	Staphylococcus epidermis
143	Staphylococcus equorum
144	Staphylococcus haemolyticus
145	Staphylococcus saprophyticus
146	Stenotrophomonas maltophilia
147	Streptococcus epidermidis
148	Streptococcus gordonii
149	Streptococcus mitis
150	Streptococcus mutans
151	Streptococcus oralis
152	Streptococcus parasanguinis
153	Streptococcus pneumoniae
154	Streptococcus pneumoniae serotype 4
155	Streptococcus pyogenes
156	Streptococcus salivarius
157	Streptococcus sanguinis
158	Streptococcus sanguis
159	Streptococcus sobrinus
160	Streptomyces gordonii
161	Streptomyces rubiginosus
162	Streptomyces sp.
163	Thermus thermophilus
164	Trichophyton mentagrophytes
165	Trueperella pyogenes
166	Varicella-zoster virus
167	Vibrio anguillarum
168	Vibrio campbellii
169	Vibrio cholerae
170	Vibrio harveyi
171	Vibrio parahaemolyticus
172	Vibrio vulnificus
173	Yersinia enterocolitica
