# Supplementary material for: GACNNMDA: a computational model for predicting potential human microbe-drug associations based on graph attention network and CNN-based classifier
Source: BMC Bioinformatics. 2023 Feb 2;24:35. doi: 10.1186/s12859-023-05158-7 (PMC9893988; doi:10.1186/s12859-023-05158-7)
Supplement: Supplementary file 4 — Additional file 4: The newly downloaded dataset of drug-disease associations. [file 12859_2023_5158_MOESM4_ESM.xlsx]

## Sheet: page_1
Table 4 Newly-Downloaded Known Associations between Drugs and Diseases
Drug_ID	Disease_ID
1283	1
735	1
971	1
1306	1
963	1
846	1
1059	1
1071	1
566	1
951	1
709	1
444	1
599	1
1139	1
1192	2
1366	2
1044	2
686	2
594	2
795	2
1186	2
447	2
665	2
1037	2
926	2
848	2
1213	2
1363	2
718	2
893	2
1254	2
417	2
927	3
963	3
1178	4
611	4
1180	4
838	4
968	4
1354	4
967	4
634	4
445	4
1367	4
968	5
1180	5
838	6
1367	7
732	7
1211	7
838	7
1308	7
1180	7
457	7
727	7
722	7
980	8
1366	8
732	8
542	8
1033	8
617	8
443	8
1180	8
724	8
1367	8
1211	8
968	8
631	8
524	8
1129	8
457	8
1168	8
803	8
1297	8
758	8
634	8
666	8
1297	9
606	10
599	10
527	10
525	10
566	10
1308	10
588	10
1348	10
967	10
640	10
457	10
687	10
445	10
737	10
838	10
599	11
1263	11
1059	11
797	11
971	11
1314	11
465	11
1297	11
902	11
1071	11
785	11
1089	11
800	11
487	11
1344	12
485	12
446	12
610	13
963	13
444	14
1185	14
653	14
678	14
588	14
599	14
438	14
1178	14
1348	14
606	14
1366	14
963	14
926	14
737	14
525	14
1192	14
617	14
1071	14
1129	14
946	14
671	14
927	14
485	15
1047	16
640	16
1171	16
611	16
859	16
799	16
457	16
525	16
1348	16
865	16
1075	16
1317	16
1178	16
732	16
1168	16
1048	16
1367	16
495	16
1366	16
1279	16
634	16
710	16
653	16
750	16
452	16
1180	16
542	16
1037	16
1314	17
726	17
444	17
963	17
1106	17
575	18
963	18
1043	18
616	18
556	18
1085	18
1071	18
588	18
678	18
1030	18
684	18
470	18
1344	18
576	18
599	18
785	19
710	19
584	19
968	19
1139	20
457	20
599	20
1271	20
838	20
616	20
882	20
963	20
640	20
1044	20
684	20
965	20
1085	20
1192	20
1071	20
576	20
446	20
617	20
1180	20
444	20
653	20
964	20
1348	20
614	20
872	20
968	20
785	20
1129	20
588	20
563	20
946	20
797	20
1059	20
1037	20
724	20
610	20
1048	20
606	20
737	20
1297	20
574	20
968	21
653	21
610	21
1180	21
428	21
865	21
611	21
963	21
859	21
1048	21
444	21
1204	21
634	21
446	21
859	22
1180	23
457	23
1048	23
732	23
859	23
1168	23
838	23
1366	23
671	24
872	24
588	24
1348	24
640	24
426	24
968	24
438	24
1344	24
617	24
443	25
1180	25
457	25
724	25
687	25
1192	25
1348	25
912	26
467	26
963	26
442	26
599	26
446	26
785	26
882	27
445	27
872	27
766	27
1139	28
467	28
838	28
599	28
771	28
620	28
1314	28
1071	28
439	28
594	29
795	29
640	29
585	30
1254	31
557	31
611	31
566	31
1297	31
1089	31
563	31
444	31
575	31
1366	31
1037	31
1048	31
710	31
686	31
963	31
446	31
771	31
576	31
1308	31
1367	31
846	31
1363	31
1044	31
599	31
872	31
927	31
859	31
610	31
465	31
1152	31
640	31
616	31
525	31
1071	31
548	31
946	31
606	31
574	31
951	31
617	31
445	31
438	31
1168	31
968	31
912	31
824	31
724	31
423	31
588	31
687	31
893	31
612	31
1344	31
572	31
971	31
1129	32
737	33
457	33
606	33
968	33
963	33
872	33
611	33
1059	33
1030	34
838	34
1116	34
552	34
446	34
617	34
1261	34
766	34
539	34
439	34
1344	34
640	35
648	35
799	35
1367	36
1180	36
640	36
800	37
470	37
785	37
611	38
737	38
457	38
574	38
671	39
572	40
566	40
1089	40
465	40
937	40
785	40
1116	40
574	40
737	40
971	40
1059	40
599	40
667	40
1297	40
445	40
563	40
1139	40
557	40
444	40
1071	40
797	40
575	40
568	40
1333	40
446	40
710	40
726	40
470	40
964	40
968	40
640	41
640	42
1129	43
1180	43
634	43
1048	43
838	44
687	44
574	44
797	44
457	44
893	44
614	44
1071	44
1129	44
1048	44
1059	44
968	44
1171	44
446	44
1044	44
465	44
1163	44
445	44
525	44
653	44
946	44
1254	44
718	44
1344	44
459	44
671	44
1180	44
743	44
1366	44
442	44
1192	44
1257	44
606	44
583	44
795	45
1366	45
438	45
1192	45
1290	45
423	45
893	45
640	45
723	45
1108	45
417	45
968	46
1180	47
968	47
438	47
1367	48
720	48
710	48
1033	48
1192	48
617	48
1282	48
1231	48
790	48
1371	48
1136	48
1168	48
1342	48
1129	48
1180	48
724	48
457	48
634	48
611	48
1046	48
1071	48
1314	49
610	49
1229	49
599	49
574	49
466	49
1043	49
963	49
640	49
570	49
576	49
1344	49
872	49
565	49
566	49
1116	49
606	49
1204	50
963	50
634	50
694	51
968	52
1180	52
437	52
443	52
457	52
1185	52
790	52
1348	52
1367	52
439	52
471	53
882	53
872	53
1314	53
1308	53
716	53
1040	53
612	54
653	54
710	55
446	55
785	55
968	55
737	55
444	55
470	55
949	56
495	56
640	56
1192	56
1074	56
1168	56
1185	56
1348	56
666	56
936	56
732	56
423	56
893	56
1180	56
1342	56
478	56
724	56
1152	56
590	56
525	57
1157	57
678	57
732	57
1317	57
542	57
1346	57
1168	57
640	57
1366	57
1129	57
1180	57
437	57
766	57
444	58
563	58
559	58
564	58
570	58
560	58
554	58
599	58
551	58
553	58
1139	58
846	58
575	58
1059	58
616	58
574	58
925	58
1085	58
1071	58
552	58
467	58
572	58
963	58
548	58
485	59
1305	59
566	59
634	60
590	60
460	60
1366	60
1231	60
640	60
614	60
732	60
799	60
599	60
473	60
437	60
1168	60
525	60
1180	61
902	62
1168	63
634	63
457	64
1129	64
438	65
737	66
1348	66
465	66
1192	66
1185	66
1071	66
1129	66
743	67
1168	68
1180	68
1317	68
1075	68
1260	68
525	68
727	69
1260	69
525	69
634	69
751	69
1074	69
1033	69
617	69
1168	69
724	69
1180	69
426	70
1152	70
1048	71
838	71
1180	71
710	71
634	71
457	71
564	72
616	72
1085	72
1030	72
882	72
439	72
570	72
584	72
684	72
912	72
1344	72
1071	72
1314	72
1040	72
574	72
1106	72
554	72
785	72
872	72
654	72
963	72
599	72
838	72
620	72
556	72
724	73
799	73
1034	73
1180	73
634	73
423	73
525	73
557	74
569	74
568	74
481	74
599	74
548	74
1276	74
444	74
1271	74
465	74
574	74
606	74
799	75
1037	75
1367	75
859	75
640	75
634	75
1180	75
1366	75
1168	75
936	75
859	76
634	76
1046	76
457	76
732	76
1048	76
1168	76
640	76
1180	76
724	76
452	76
838	76
686	77
893	77
1254	77
718	77
617	77
527	77
1192	77
968	77
963	77
1044	77
1185	77
1168	77
1180	77
574	77
1040	77
1116	78
467	78
1139	78
574	78
445	78
1071	78
1305	78
1297	78
1043	78
963	78
846	78
446	78
564	78
610	78
1261	78
1283	78
439	78
570	78
566	78
963	79
1297	79
968	79
585	79
444	79
710	79
1139	80
559	80
560	80
737	80
640	80
606	80
951	80
753	80
1089	80
599	80
671	80
785	80
1034	80
1367	80
439	80
445	80
968	80
1257	80
572	80
551	80
570	80
698	80
1059	80
563	80
912	80
552	80
465	80
726	80
1356	80
1297	80
574	80
470	80
557	80
1071	80
964	80
710	80
446	80
667	80
965	80
1282	80
575	80
553	80
548	80
971	80
1116	80
1344	80
1314	80
653	80
584	80
1180	81
457	82
799	82
1370	83
912	84
1211	85
653	85
968	85
1297	85
946	85
475	86
743	86
556	87
1059	87
575	87
563	87
1053	87
548	87
797	87
971	87
599	87
654	87
1071	87
463	87
902	87
1139	87
735	87
640	87
1297	87
771	87
709	87
574	87
859	88
1265	89
1116	89
457	89
460	90
1211	90
838	90
1046	91
1185	91
465	91
963	91
610	91
785	91
1297	91
1314	91
710	91
968	91
606	91
485	92
477	92
1127	92
525	93
678	93
588	93
1373	93
1178	93
968	93
927	93
617	93
1211	94
949	94
587	94
1263	94
882	94
572	95
878	95
574	95
737	95
963	95
423	95
771	95
556	95
584	95
561	95
964	95
1043	95
563	95
859	95
439	95
640	95
634	95
444	95
912	95
1116	95
446	95
1180	95
1030	95
599	95
570	95
610	95
1344	95
1185	96
606	97
548	97
1288	97
968	97
599	97
1071	97
470	97
971	97
785	97
569	97
444	97
457	97
667	97
1297	97
1265	97
576	97
446	97
445	97
1085	97
962	97
575	97
710	97
1089	97
1333	97
616	97
797	97
655	98
575	98
570	98
574	98
1306	98
1139	98
576	98
566	98
1059	98
467	98
769	98
599	98
1044	98
766	98
902	98
971	98
606	98
1071	98
465	98
548	98
951	98
686	98
640	98
564	98
838	98
1366	98
447	98
718	98
549	98
569	98
963	98
554	98
1348	98
1185	98
665	98
557	98
568	98
459	98
1129	98
444	98
1164	98
446	98
563	98
1364	98
610	98
965	98
1271	98
724	98
1192	98
798	98
925	98
1263	98
872	98
737	98
710	98
556	98
426	98
968	98
1356	98
598	98
1344	98
555	98
1083	98
795	98
539	98
1171	98
617	98
417	98
946	98
457	99
859	99
1180	99
634	99
750	99
1366	99
1168	99
525	99
640	100
585	100
1211	100
457	101
1037	102
1269	102
1048	103
1180	103
1367	103
732	103
530	104
641	104
743	104
1257	104
599	104
442	104
1071	104
1163	104
1348	104
1350	104
878	104
439	104
1265	105
1059	106
1333	106
1106	106
968	106
882	106
710	106
470	106
465	106
737	106
1071	106
1048	107
1168	107
599	107
640	107
1053	107
457	107
554	107
720	107
678	107
634	107
1341	107
1297	108
710	108
846	108
444	108
548	108
964	108
574	108
576	108
557	108
637	108
737	108
553	108
1264	108
551	108
556	108
798	108
561	108
549	108
1271	108
575	108
878	108
771	108
467	108
684	108
1106	108
1333	108
1040	108
785	108
564	108
1085	108
559	108
470	108
570	108
446	108
925	108
1043	108
1276	108
1344	108
1283	108
902	108
1265	108
971	108
419	108
1270	108
797	108
1305	108
568	108
1030	108
560	108
1071	108
566	108
1089	108
599	108
1053	108
667	108
466	108
554	108
572	108
1314	108
445	108
439	108
912	108
563	108
1139	108
1059	108
968	108
726	108
552	108
598	108
951	108
616	108
1257	108
963	108
1034	109
1180	109
640	109
750	109
