# Supplementary material for: GACNNMDA: a computational model for predicting potential human microbe-drug associations based on graph attention network and CNN-based classifier
Source: BMC Bioinformatics. 2023 Feb 2;24:35. doi: 10.1186/s12859-023-05158-7 (PMC9893988; doi:10.1186/s12859-023-05158-7)
Supplement: Supplementary file 5 — Additional file 5: The newly downloaded dataset of drug-drug interactions. [file 12859_2023_5158_MOESM5_ESM.xlsx]

## Sheet: Sheet1
Table 5 Associations between Drugs
Drug_ID	Drug_Name	Assocciated Drug_ID	Assocciated Drug_Name
930	L-Phenylalanine	617	Clozapine
934	L-Tryptophan	912	Linezolid
934	L-Tryptophan	671	Desipramine
1354	Vitamin E	1310	Tipranavir
1354	Vitamin E	1180	Resveratrol
1354	Vitamin E	1048	Nimesulide
915	Lipoic Acid	803	Glipizide
915	Lipoic Acid	527	Calcium Chloride
927	Lorazepam	1178	Reserpine
927	Lorazepam	1129	Phenytoin
927	Lorazepam	946	Mefloquine
927	Lorazepam	617	Clozapine
927	Lorazepam	588	Chlorpromazine
927	Lorazepam	718	Efavirenz
927	Lorazepam	967	Midazolam
927	Lorazepam	678	Diazepam
927	Lorazepam	968	Minocycline
927	Lorazepam	481	Benzocaine
927	Lorazepam	671	Desipramine
927	Lorazepam	672	Dezocine
927	Lorazepam	1051	Nitrazepam
927	Lorazepam	1373	Zotepine
766	Fluconazole	737	Erythromycin
766	Fluconazole	525	Caffeine
766	Fluconazole	465	Azithromycin
766	Fluconazole	971	Moxifloxacin
766	Fluconazole	1037	Nelfinavir
766	Fluconazole	848	Indinavir
766	Fluconazole	1044	Nevirapine
766	Fluconazole	653	Dapsone
766	Fluconazole	1129	Phenytoin
766	Fluconazole	1276	Sulfisoxazole
766	Fluconazole	1163	Pyrazinamide
766	Fluconazole	946	Mefloquine
766	Fluconazole	1265	Sulfadiazine
766	Fluconazole	617	Clozapine
766	Fluconazole	1308	Timolol
766	Fluconazole	443	Amlodipine
766	Fluconazole	687	Digoxin
766	Fluconazole	584	Chloramphenicol
766	Fluconazole	1171	Quinine
766	Fluconazole	588	Chlorpromazine
766	Fluconazole	1366	Zidovudine
766	Fluconazole	1192	Ritonavir
766	Fluconazole	426	Albendazole
766	Fluconazole	640	Cyclophosphamide
766	Fluconazole	599	Ciprofloxacin
766	Fluconazole	1317	Toremifene
766	Fluconazole	576	Cephalexin
766	Fluconazole	1356	Voriconazole
766	Fluconazole	724	Enalapril
766	Fluconazole	1186	Rifabutin
766	Fluconazole	718	Efavirenz
766	Fluconazole	1348	Verapamil
766	Fluconazole	445	Amphotericin B
766	Fluconazole	967	Midazolam
766	Fluconazole	447	Amprenavir
766	Fluconazole	665	Delavirdine
766	Fluconazole	742	Esomeprazole
766	Fluconazole	1297	Tetracycline
766	Fluconazole	859	Irinotecan
766	Fluconazole	678	Diazepam
766	Fluconazole	612	Clofazimine
766	Fluconazole	686	Didanosine
766	Fluconazole	963	Metronidazole
766	Fluconazole	1310	Tipranavir
766	Fluconazole	1211	Salicylic acid
766	Fluconazole	1363	Zalcitabine
766	Fluconazole	1288	Telithromycin
766	Fluconazole	1271	Sulfamethoxazole
766	Fluconazole	882	Ketoconazole
766	Fluconazole	1188	Rifampicin
766	Fluconazole	838	Ibuprofen
766	Fluconazole	1152	Praziquantel
766	Fluconazole	444	Amoxicillin
766	Fluconazole	803	Glipizide
766	Fluconazole	458	Atazanavir
766	Fluconazole	966	Miconazole
766	Fluconazole	902	Levofloxacin
766	Fluconazole	671	Desipramine
766	Fluconazole	798	Gemifloxacin
766	Fluconazole	1071	Ofloxacin
766	Fluconazole	872	Itraconazole
766	Fluconazole	610	Clindamycin
766	Fluconazole	606	Clarithromycin
766	Fluconazole	1213	Saquinavir
766	Fluconazole	1150	Posaconazole
766	Fluconazole	655	Darunavir
766	Fluconazole	769	Fosamprenavir
766	Fluconazole	1051	Nitrazepam
766	Fluconazole	926	Lopinavir
766	Fluconazole	1048	Nimesulide
766	Fluconazole	1286	Telaprevir
766	Fluconazole	1047	Niclosamide
766	Fluconazole	1272	Sulfamoxole
766	Fluconazole	1190	Rilpivirine
766	Fluconazole	475	Bedaquiline
766	Fluconazole	647	Daclatasvir
737	Erythromycin	766	Fluconazole
737	Erythromycin	525	Caffeine
737	Erythromycin	465	Azithromycin
737	Erythromycin	971	Moxifloxacin
737	Erythromycin	1037	Nelfinavir
737	Erythromycin	848	Indinavir
737	Erythromycin	1044	Nevirapine
737	Erythromycin	653	Dapsone
737	Erythromycin	1129	Phenytoin
737	Erythromycin	710	Doxycycline
737	Erythromycin	614	Clotrimazole
737	Erythromycin	1276	Sulfisoxazole
737	Erythromycin	1163	Pyrazinamide
737	Erythromycin	946	Mefloquine
737	Erythromycin	1265	Sulfadiazine
737	Erythromycin	617	Clozapine
737	Erythromycin	443	Amlodipine
737	Erythromycin	687	Digoxin
737	Erythromycin	1171	Quinine
737	Erythromycin	588	Chlorpromazine
737	Erythromycin	1366	Zidovudine
737	Erythromycin	1192	Ritonavir
737	Erythromycin	426	Albendazole
737	Erythromycin	640	Cyclophosphamide
737	Erythromycin	599	Ciprofloxacin
737	Erythromycin	1317	Toremifene
737	Erythromycin	576	Cephalexin
737	Erythromycin	1356	Voriconazole
737	Erythromycin	724	Enalapril
737	Erythromycin	1186	Rifabutin
737	Erythromycin	718	Efavirenz
737	Erythromycin	1348	Verapamil
737	Erythromycin	967	Midazolam
737	Erythromycin	447	Amprenavir
737	Erythromycin	665	Delavirdine
737	Erythromycin	742	Esomeprazole
737	Erythromycin	1297	Tetracycline
737	Erythromycin	859	Irinotecan
737	Erythromycin	678	Diazepam
737	Erythromycin	612	Clofazimine
737	Erythromycin	438	Amantadine
737	Erythromycin	963	Metronidazole
737	Erythromycin	1310	Tipranavir
737	Erythromycin	1363	Zalcitabine
737	Erythromycin	1288	Telithromycin
737	Erythromycin	1271	Sulfamethoxazole
737	Erythromycin	882	Ketoconazole
737	Erythromycin	1188	Rifampicin
737	Erythromycin	1152	Praziquantel
737	Erythromycin	1059	Norfloxacin
737	Erythromycin	803	Glipizide
737	Erythromycin	458	Atazanavir
737	Erythromycin	966	Miconazole
737	Erythromycin	902	Levofloxacin
737	Erythromycin	671	Desipramine
737	Erythromycin	798	Gemifloxacin
737	Erythromycin	1071	Ofloxacin
737	Erythromycin	872	Itraconazole
737	Erythromycin	610	Clindamycin
737	Erythromycin	606	Clarithromycin
737	Erythromycin	1213	Saquinavir
737	Erythromycin	1150	Posaconazole
737	Erythromycin	655	Darunavir
737	Erythromycin	769	Fosamprenavir
737	Erythromycin	1051	Nitrazepam
737	Erythromycin	926	Lopinavir
737	Erythromycin	785	Fusidic acid
737	Erythromycin	1048	Nimesulide
737	Erythromycin	1286	Telaprevir
737	Erythromycin	1232	Simeprevir
737	Erythromycin	1190	Rilpivirine
737	Erythromycin	475	Bedaquiline
737	Erythromycin	647	Daclatasvir
525	Caffeine	766	Fluconazole
525	Caffeine	737	Erythromycin
525	Caffeine	1164	Pyrimethamine
525	Caffeine	465	Azithromycin
525	Caffeine	1037	Nelfinavir
525	Caffeine	848	Indinavir
525	Caffeine	1044	Nevirapine
525	Caffeine	1129	Phenytoin
525	Caffeine	710	Doxycycline
525	Caffeine	614	Clotrimazole
525	Caffeine	1276	Sulfisoxazole
525	Caffeine	1163	Pyrazinamide
525	Caffeine	1265	Sulfadiazine
525	Caffeine	617	Clozapine
525	Caffeine	1171	Quinine
525	Caffeine	588	Chlorpromazine
525	Caffeine	1192	Ritonavir
525	Caffeine	426	Albendazole
525	Caffeine	1317	Toremifene
525	Caffeine	1356	Voriconazole
525	Caffeine	1186	Rifabutin
525	Caffeine	718	Efavirenz
525	Caffeine	1348	Verapamil
525	Caffeine	665	Delavirdine
525	Caffeine	678	Diazepam
525	Caffeine	1310	Tipranavir
525	Caffeine	1288	Telithromycin
525	Caffeine	925	Lomefloxacin
525	Caffeine	1271	Sulfamethoxazole
525	Caffeine	882	Ketoconazole
525	Caffeine	1188	Rifampicin
525	Caffeine	1152	Praziquantel
525	Caffeine	1059	Norfloxacin
525	Caffeine	458	Atazanavir
525	Caffeine	821	Hesperetin
525	Caffeine	671	Desipramine
525	Caffeine	872	Itraconazole
525	Caffeine	606	Clarithromycin
525	Caffeine	1213	Saquinavir
525	Caffeine	1150	Posaconazole
525	Caffeine	655	Darunavir
525	Caffeine	769	Fosamprenavir
525	Caffeine	926	Lopinavir
525	Caffeine	785	Fusidic acid
525	Caffeine	1180	Resveratrol
525	Caffeine	1286	Telaprevir
525	Caffeine	1232	Simeprevir
525	Caffeine	1190	Rilpivirine
1164	Pyrimethamine	525	Caffeine
1164	Pyrimethamine	1044	Nevirapine
1164	Pyrimethamine	653	Dapsone
1164	Pyrimethamine	1129	Phenytoin
1164	Pyrimethamine	1276	Sulfisoxazole
1164	Pyrimethamine	1265	Sulfadiazine
1164	Pyrimethamine	617	Clozapine
1164	Pyrimethamine	1171	Quinine
1164	Pyrimethamine	588	Chlorpromazine
1164	Pyrimethamine	1366	Zidovudine
1164	Pyrimethamine	640	Cyclophosphamide
1164	Pyrimethamine	1356	Voriconazole
1164	Pyrimethamine	1348	Verapamil
1164	Pyrimethamine	447	Amprenavir
1164	Pyrimethamine	678	Diazepam
1164	Pyrimethamine	963	Metronidazole
1164	Pyrimethamine	1211	Salicylic acid
1164	Pyrimethamine	1363	Zalcitabine
1164	Pyrimethamine	1271	Sulfamethoxazole
1164	Pyrimethamine	1188	Rifampicin
1164	Pyrimethamine	838	Ibuprofen
1164	Pyrimethamine	803	Glipizide
1164	Pyrimethamine	458	Atazanavir
1164	Pyrimethamine	1047	Niclosamide
1164	Pyrimethamine	1272	Sulfamoxole
1178	Reserpine	927	Lorazepam
1178	Reserpine	1129	Phenytoin
1178	Reserpine	617	Clozapine
1178	Reserpine	1308	Timolol
1178	Reserpine	443	Amlodipine
1178	Reserpine	687	Digoxin
1178	Reserpine	1171	Quinine
1178	Reserpine	588	Chlorpromazine
1178	Reserpine	724	Enalapril
1178	Reserpine	912	Linezolid
1178	Reserpine	718	Efavirenz
1178	Reserpine	1348	Verapamil
1178	Reserpine	445	Amphotericin B
1178	Reserpine	967	Midazolam
1178	Reserpine	678	Diazepam
1178	Reserpine	968	Minocycline
1178	Reserpine	481	Benzocaine
1178	Reserpine	671	Desipramine
1178	Reserpine	672	Dezocine
1178	Reserpine	1051	Nitrazepam
1178	Reserpine	1190	Rilpivirine
1178	Reserpine	1373	Zotepine
465	Azithromycin	766	Fluconazole
465	Azithromycin	737	Erythromycin
465	Azithromycin	525	Caffeine
465	Azithromycin	971	Moxifloxacin
465	Azithromycin	1037	Nelfinavir
465	Azithromycin	848	Indinavir
465	Azithromycin	1044	Nevirapine
465	Azithromycin	1129	Phenytoin
465	Azithromycin	710	Doxycycline
465	Azithromycin	614	Clotrimazole
465	Azithromycin	1276	Sulfisoxazole
465	Azithromycin	1163	Pyrazinamide
465	Azithromycin	946	Mefloquine
465	Azithromycin	617	Clozapine
465	Azithromycin	687	Digoxin
465	Azithromycin	1171	Quinine
465	Azithromycin	588	Chlorpromazine
465	Azithromycin	1192	Ritonavir
465	Azithromycin	426	Albendazole
465	Azithromycin	599	Ciprofloxacin
465	Azithromycin	1317	Toremifene
465	Azithromycin	1356	Voriconazole
465	Azithromycin	1186	Rifabutin
465	Azithromycin	1348	Verapamil
465	Azithromycin	665	Delavirdine
465	Azithromycin	678	Diazepam
465	Azithromycin	438	Amantadine
465	Azithromycin	963	Metronidazole
465	Azithromycin	1288	Telithromycin
465	Azithromycin	925	Lomefloxacin
465	Azithromycin	1271	Sulfamethoxazole
465	Azithromycin	882	Ketoconazole
465	Azithromycin	1188	Rifampicin
465	Azithromycin	1152	Praziquantel
465	Azithromycin	1059	Norfloxacin
465	Azithromycin	458	Atazanavir
465	Azithromycin	821	Hesperetin
465	Azithromycin	902	Levofloxacin
465	Azithromycin	671	Desipramine
465	Azithromycin	798	Gemifloxacin
465	Azithromycin	1071	Ofloxacin
465	Azithromycin	872	Itraconazole
465	Azithromycin	606	Clarithromycin
465	Azithromycin	1213	Saquinavir
465	Azithromycin	1150	Posaconazole
465	Azithromycin	655	Darunavir
465	Azithromycin	769	Fosamprenavir
465	Azithromycin	926	Lopinavir
465	Azithromycin	785	Fusidic acid
465	Azithromycin	1180	Resveratrol
465	Azithromycin	1286	Telaprevir
465	Azithromycin	1232	Simeprevir
465	Azithromycin	1190	Rilpivirine
465	Azithromycin	475	Bedaquiline
971	Moxifloxacin	766	Fluconazole
971	Moxifloxacin	737	Erythromycin
971	Moxifloxacin	465	Azithromycin
971	Moxifloxacin	1037	Nelfinavir
971	Moxifloxacin	1276	Sulfisoxazole
971	Moxifloxacin	946	Mefloquine
971	Moxifloxacin	617	Clozapine
971	Moxifloxacin	687	Digoxin
971	Moxifloxacin	1171	Quinine
971	Moxifloxacin	588	Chlorpromazine
971	Moxifloxacin	1192	Ritonavir
971	Moxifloxacin	640	Cyclophosphamide
971	Moxifloxacin	599	Ciprofloxacin
971	Moxifloxacin	1317	Toremifene
971	Moxifloxacin	1356	Voriconazole
971	Moxifloxacin	438	Amantadine
971	Moxifloxacin	963	Metronidazole
971	Moxifloxacin	1288	Telithromycin
971	Moxifloxacin	1271	Sulfamethoxazole
971	Moxifloxacin	882	Ketoconazole
971	Moxifloxacin	1059	Norfloxacin
971	Moxifloxacin	458	Atazanavir
971	Moxifloxacin	902	Levofloxacin
971	Moxifloxacin	671	Desipramine
971	Moxifloxacin	798	Gemifloxacin
971	Moxifloxacin	1071	Ofloxacin
971	Moxifloxacin	872	Itraconazole
971	Moxifloxacin	606	Clarithromycin
971	Moxifloxacin	1213	Saquinavir
971	Moxifloxacin	1150	Posaconazole
971	Moxifloxacin	926	Lopinavir
971	Moxifloxacin	1190	Rilpivirine
971	Moxifloxacin	475	Bedaquiline
1037	Nelfinavir	766	Fluconazole
1037	Nelfinavir	737	Erythromycin
1037	Nelfinavir	525	Caffeine
1037	Nelfinavir	465	Azithromycin
1037	Nelfinavir	971	Moxifloxacin
1037	Nelfinavir	848	Indinavir
1037	Nelfinavir	1044	Nevirapine
1037	Nelfinavir	653	Dapsone
1037	Nelfinavir	1129	Phenytoin
1037	Nelfinavir	710	Doxycycline
1037	Nelfinavir	614	Clotrimazole
1037	Nelfinavir	1276	Sulfisoxazole
1037	Nelfinavir	1163	Pyrazinamide
1037	Nelfinavir	946	Mefloquine
1037	Nelfinavir	1265	Sulfadiazine
1037	Nelfinavir	617	Clozapine
1037	Nelfinavir	1308	Timolol
1037	Nelfinavir	443	Amlodipine
1037	Nelfinavir	687	Digoxin
1037	Nelfinavir	584	Chloramphenicol
1037	Nelfinavir	1171	Quinine
1037	Nelfinavir	588	Chlorpromazine
1037	Nelfinavir	1366	Zidovudine
1037	Nelfinavir	1192	Ritonavir
1037	Nelfinavir	426	Albendazole
1037	Nelfinavir	640	Cyclophosphamide
1037	Nelfinavir	599	Ciprofloxacin
1037	Nelfinavir	1317	Toremifene
1037	Nelfinavir	576	Cephalexin
1037	Nelfinavir	1356	Voriconazole
1037	Nelfinavir	724	Enalapril
1037	Nelfinavir	1186	Rifabutin
1037	Nelfinavir	718	Efavirenz
1037	Nelfinavir	1348	Verapamil
1037	Nelfinavir	967	Midazolam
1037	Nelfinavir	447	Amprenavir
1037	Nelfinavir	665	Delavirdine
1037	Nelfinavir	742	Esomeprazole
1037	Nelfinavir	1297	Tetracycline
1037	Nelfinavir	859	Irinotecan
1037	Nelfinavir	678	Diazepam
1037	Nelfinavir	612	Clofazimine
1037	Nelfinavir	963	Metronidazole
1037	Nelfinavir	1310	Tipranavir
1037	Nelfinavir	1363	Zalcitabine
1037	Nelfinavir	1060	Norgestimate
1037	Nelfinavir	1288	Telithromycin
1037	Nelfinavir	1271	Sulfamethoxazole
1037	Nelfinavir	882	Ketoconazole
1037	Nelfinavir	1188	Rifampicin
1037	Nelfinavir	417	Abacavir
1037	Nelfinavir	838	Ibuprofen
1037	Nelfinavir	1152	Praziquantel
1037	Nelfinavir	444	Amoxicillin
1037	Nelfinavir	803	Glipizide
1037	Nelfinavir	458	Atazanavir
1037	Nelfinavir	966	Miconazole
1037	Nelfinavir	902	Levofloxacin
1037	Nelfinavir	671	Desipramine
1037	Nelfinavir	798	Gemifloxacin
1037	Nelfinavir	1071	Ofloxacin
1037	Nelfinavir	872	Itraconazole
1037	Nelfinavir	610	Clindamycin
1037	Nelfinavir	606	Clarithromycin
1037	Nelfinavir	1213	Saquinavir
1037	Nelfinavir	1150	Posaconazole
1037	Nelfinavir	655	Darunavir
1037	Nelfinavir	769	Fosamprenavir
1037	Nelfinavir	1051	Nitrazepam
1037	Nelfinavir	926	Lopinavir
1037	Nelfinavir	785	Fusidic acid
1037	Nelfinavir	1286	Telaprevir
1037	Nelfinavir	1232	Simeprevir
1037	Nelfinavir	1190	Rilpivirine
1037	Nelfinavir	475	Bedaquiline
1037	Nelfinavir	647	Daclatasvir
848	Indinavir	766	Fluconazole
848	Indinavir	737	Erythromycin
848	Indinavir	525	Caffeine
848	Indinavir	465	Azithromycin
848	Indinavir	1037	Nelfinavir
848	Indinavir	1044	Nevirapine
848	Indinavir	653	Dapsone
848	Indinavir	1129	Phenytoin
848	Indinavir	710	Doxycycline
848	Indinavir	614	Clotrimazole
848	Indinavir	1276	Sulfisoxazole
848	Indinavir	1052	Nitrofural
848	Indinavir	1163	Pyrazinamide
848	Indinavir	946	Mefloquine
848	Indinavir	1265	Sulfadiazine
848	Indinavir	617	Clozapine
848	Indinavir	1308	Timolol
848	Indinavir	443	Amlodipine
848	Indinavir	687	Digoxin
848	Indinavir	584	Chloramphenicol
848	Indinavir	1171	Quinine
848	Indinavir	588	Chlorpromazine
848	Indinavir	1366	Zidovudine
848	Indinavir	1192	Ritonavir
848	Indinavir	426	Albendazole
848	Indinavir	640	Cyclophosphamide
848	Indinavir	1317	Toremifene
848	Indinavir	576	Cephalexin
848	Indinavir	1356	Voriconazole
848	Indinavir	724	Enalapril
848	Indinavir	1186	Rifabutin
848	Indinavir	718	Efavirenz
848	Indinavir	1348	Verapamil
848	Indinavir	967	Midazolam
848	Indinavir	447	Amprenavir
848	Indinavir	665	Delavirdine
848	Indinavir	742	Esomeprazole
848	Indinavir	1297	Tetracycline
848	Indinavir	859	Irinotecan
848	Indinavir	678	Diazepam
848	Indinavir	612	Clofazimine
848	Indinavir	686	Didanosine
848	Indinavir	963	Metronidazole
848	Indinavir	1310	Tipranavir
848	Indinavir	1211	Salicylic acid
848	Indinavir	1363	Zalcitabine
848	Indinavir	1288	Telithromycin
848	Indinavir	1271	Sulfamethoxazole
848	Indinavir	882	Ketoconazole
848	Indinavir	1188	Rifampicin
848	Indinavir	417	Abacavir
848	Indinavir	838	Ibuprofen
848	Indinavir	1152	Praziquantel
848	Indinavir	444	Amoxicillin
848	Indinavir	803	Glipizide
848	Indinavir	458	Atazanavir
848	Indinavir	966	Miconazole
848	Indinavir	459	Atovaquone
848	Indinavir	671	Desipramine
848	Indinavir	872	Itraconazole
848	Indinavir	610	Clindamycin
848	Indinavir	606	Clarithromycin
848	Indinavir	1213	Saquinavir
848	Indinavir	1150	Posaconazole
848	Indinavir	655	Darunavir
848	Indinavir	769	Fosamprenavir
848	Indinavir	1051	Nitrazepam
848	Indinavir	926	Lopinavir
848	Indinavir	785	Fusidic acid
848	Indinavir	1286	Telaprevir
848	Indinavir	1232	Simeprevir
848	Indinavir	1047	Niclosamide
848	Indinavir	1272	Sulfamoxole
848	Indinavir	1190	Rilpivirine
848	Indinavir	475	Bedaquiline
848	Indinavir	647	Daclatasvir
442	Aminosalicylic Acid	1276	Sulfisoxazole
442	Aminosalicylic Acid	1265	Sulfadiazine
442	Aminosalicylic Acid	1171	Quinine
442	Aminosalicylic Acid	724	Enalapril
442	Aminosalicylic Acid	1348	Verapamil
442	Aminosalicylic Acid	1211	Salicylic acid
442	Aminosalicylic Acid	1271	Sulfamethoxazole
442	Aminosalicylic Acid	803	Glipizide
442	Aminosalicylic Acid	1180	Resveratrol
442	Aminosalicylic Acid	1048	Nimesulide
1044	Nevirapine	766	Fluconazole
1044	Nevirapine	737	Erythromycin
1044	Nevirapine	525	Caffeine
1044	Nevirapine	1164	Pyrimethamine
1044	Nevirapine	465	Azithromycin
1044	Nevirapine	1037	Nelfinavir
1044	Nevirapine	848	Indinavir
1044	Nevirapine	653	Dapsone
1044	Nevirapine	1129	Phenytoin
1044	Nevirapine	710	Doxycycline
1044	Nevirapine	614	Clotrimazole
1044	Nevirapine	1276	Sulfisoxazole
1044	Nevirapine	1052	Nitrofural
1044	Nevirapine	1163	Pyrazinamide
1044	Nevirapine	946	Mefloquine
1044	Nevirapine	1265	Sulfadiazine
1044	Nevirapine	617	Clozapine
1044	Nevirapine	1308	Timolol
1044	Nevirapine	443	Amlodipine
1044	Nevirapine	687	Digoxin
1044	Nevirapine	1171	Quinine
1044	Nevirapine	588	Chlorpromazine
1044	Nevirapine	1366	Zidovudine
1044	Nevirapine	1192	Ritonavir
1044	Nevirapine	426	Albendazole
1044	Nevirapine	539	Caspofungin
1044	Nevirapine	640	Cyclophosphamide
1044	Nevirapine	1317	Toremifene
1044	Nevirapine	576	Cephalexin
1044	Nevirapine	1356	Voriconazole
1044	Nevirapine	724	Enalapril
1044	Nevirapine	1186	Rifabutin
1044	Nevirapine	718	Efavirenz
1044	Nevirapine	1348	Verapamil
1044	Nevirapine	967	Midazolam
1044	Nevirapine	447	Amprenavir
1044	Nevirapine	665	Delavirdine
1044	Nevirapine	742	Esomeprazole
1044	Nevirapine	1297	Tetracycline
1044	Nevirapine	859	Irinotecan
1044	Nevirapine	678	Diazepam
1044	Nevirapine	612	Clofazimine
1044	Nevirapine	963	Metronidazole
1044	Nevirapine	1310	Tipranavir
1044	Nevirapine	1363	Zalcitabine
1044	Nevirapine	1060	Norgestimate
1044	Nevirapine	1288	Telithromycin
1044	Nevirapine	925	Lomefloxacin
1044	Nevirapine	1271	Sulfamethoxazole
1044	Nevirapine	882	Ketoconazole
1044	Nevirapine	1188	Rifampicin
1044	Nevirapine	1152	Praziquantel
1044	Nevirapine	803	Glipizide
1044	Nevirapine	458	Atazanavir
1044	Nevirapine	821	Hesperetin
1044	Nevirapine	966	Miconazole
1044	Nevirapine	671	Desipramine
1044	Nevirapine	872	Itraconazole
1044	Nevirapine	610	Clindamycin
1044	Nevirapine	606	Clarithromycin
1044	Nevirapine	1213	Saquinavir
1044	Nevirapine	1150	Posaconazole
1044	Nevirapine	655	Darunavir
1044	Nevirapine	769	Fosamprenavir
1044	Nevirapine	1051	Nitrazepam
1044	Nevirapine	926	Lopinavir
1044	Nevirapine	785	Fusidic acid
1044	Nevirapine	1180	Resveratrol
1044	Nevirapine	1286	Telaprevir
1044	Nevirapine	1232	Simeprevir
1044	Nevirapine	1190	Rilpivirine
1044	Nevirapine	475	Bedaquiline
1044	Nevirapine	708	Dolutegravir
1044	Nevirapine	647	Daclatasvir
653	Dapsone	766	Fluconazole
653	Dapsone	737	Erythromycin
653	Dapsone	1164	Pyrimethamine
653	Dapsone	1037	Nelfinavir
653	Dapsone	848	Indinavir
653	Dapsone	1044	Nevirapine
653	Dapsone	1129	Phenytoin
653	Dapsone	710	Doxycycline
653	Dapsone	614	Clotrimazole
653	Dapsone	1276	Sulfisoxazole
653	Dapsone	946	Mefloquine
653	Dapsone	1265	Sulfadiazine
653	Dapsone	584	Chloramphenicol
653	Dapsone	1171	Quinine
653	Dapsone	588	Chlorpromazine
653	Dapsone	1356	Voriconazole
653	Dapsone	1186	Rifabutin
653	Dapsone	718	Efavirenz
653	Dapsone	1348	Verapamil
653	Dapsone	1053	Nitrofurantoin
653	Dapsone	665	Delavirdine
653	Dapsone	742	Esomeprazole
653	Dapsone	1288	Telithromycin
653	Dapsone	1271	Sulfamethoxazole
653	Dapsone	882	Ketoconazole
653	Dapsone	1188	Rifampicin
653	Dapsone	458	Atazanavir
653	Dapsone	481	Benzocaine
653	Dapsone	459	Atovaquone
653	Dapsone	872	Itraconazole
653	Dapsone	606	Clarithromycin
653	Dapsone	1213	Saquinavir
653	Dapsone	1150	Posaconazole
653	Dapsone	655	Darunavir
653	Dapsone	1266	Sulfadoxine
653	Dapsone	769	Fosamprenavir
653	Dapsone	926	Lopinavir
653	Dapsone	785	Fusidic acid
653	Dapsone	1286	Telaprevir
653	Dapsone	1232	Simeprevir
1291	Terconazole	1129	Phenytoin
1291	Terconazole	443	Amlodipine
1291	Terconazole	1186	Rifabutin
1291	Terconazole	1348	Verapamil
1291	Terconazole	445	Amphotericin B
1291	Terconazole	686	Didanosine
1291	Terconazole	1188	Rifampicin
1291	Terconazole	1048	Nimesulide
1129	Phenytoin	927	Lorazepam
1129	Phenytoin	766	Fluconazole
1129	Phenytoin	737	Erythromycin
1129	Phenytoin	525	Caffeine
1129	Phenytoin	1164	Pyrimethamine
1129	Phenytoin	1178	Reserpine
1129	Phenytoin	465	Azithromycin
1129	Phenytoin	1037	Nelfinavir
1129	Phenytoin	848	Indinavir
1129	Phenytoin	1044	Nevirapine
1129	Phenytoin	653	Dapsone
1129	Phenytoin	1291	Terconazole
1129	Phenytoin	710	Doxycycline
1129	Phenytoin	614	Clotrimazole
1129	Phenytoin	1276	Sulfisoxazole
1129	Phenytoin	1163	Pyrazinamide
1129	Phenytoin	946	Mefloquine
1129	Phenytoin	1265	Sulfadiazine
1129	Phenytoin	448	Anidulafungin
1129	Phenytoin	617	Clozapine
1129	Phenytoin	1308	Timolol
1129	Phenytoin	443	Amlodipine
1129	Phenytoin	687	Digoxin
1129	Phenytoin	584	Chloramphenicol
1129	Phenytoin	1171	Quinine
1129	Phenytoin	588	Chlorpromazine
1129	Phenytoin	1366	Zidovudine
1129	Phenytoin	1192	Ritonavir
1129	Phenytoin	426	Albendazole
1129	Phenytoin	539	Caspofungin
1129	Phenytoin	640	Cyclophosphamide
1129	Phenytoin	599	Ciprofloxacin
1129	Phenytoin	1317	Toremifene
1129	Phenytoin	576	Cephalexin
1129	Phenytoin	1356	Voriconazole
1129	Phenytoin	724	Enalapril
1129	Phenytoin	1186	Rifabutin
1129	Phenytoin	718	Efavirenz
1129	Phenytoin	514	Butoconazole
1129	Phenytoin	1065	Nystatin
1129	Phenytoin	1348	Verapamil
1129	Phenytoin	445	Amphotericin B
1129	Phenytoin	967	Midazolam
1129	Phenytoin	447	Amprenavir
1129	Phenytoin	665	Delavirdine
1129	Phenytoin	742	Esomeprazole
1129	Phenytoin	1297	Tetracycline
1129	Phenytoin	859	Irinotecan
1129	Phenytoin	678	Diazepam
1129	Phenytoin	612	Clofazimine
1129	Phenytoin	963	Metronidazole
1129	Phenytoin	1310	Tipranavir
1129	Phenytoin	1211	Salicylic acid
1129	Phenytoin	1363	Zalcitabine
1129	Phenytoin	1060	Norgestimate
1129	Phenytoin	1288	Telithromycin
1129	Phenytoin	1309	Tioconazole
1129	Phenytoin	1271	Sulfamethoxazole
1129	Phenytoin	968	Minocycline
1129	Phenytoin	882	Ketoconazole
1129	Phenytoin	578	Cerulenin
1129	Phenytoin	1188	Rifampicin
1129	Phenytoin	838	Ibuprofen
1129	Phenytoin	1152	Praziquantel
1129	Phenytoin	444	Amoxicillin
1129	Phenytoin	803	Glipizide
1129	Phenytoin	458	Atazanavir
1129	Phenytoin	481	Benzocaine
1129	Phenytoin	966	Miconazole
1129	Phenytoin	716	Econazole
1129	Phenytoin	965	Micafungin
1129	Phenytoin	671	Desipramine
1129	Phenytoin	872	Itraconazole
1129	Phenytoin	610	Clindamycin
1129	Phenytoin	672	Dezocine
1129	Phenytoin	606	Clarithromycin
1129	Phenytoin	1213	Saquinavir
1129	Phenytoin	587	Chloroxine
1129	Phenytoin	1150	Posaconazole
1129	Phenytoin	655	Darunavir
1129	Phenytoin	769	Fosamprenavir
1129	Phenytoin	554	Cefazolin
1129	Phenytoin	1051	Nitrazepam
1129	Phenytoin	926	Lopinavir
1129	Phenytoin	1304	Thymol
1129	Phenytoin	785	Fusidic acid
1129	Phenytoin	1048	Nimesulide
1129	Phenytoin	497	Bifonazole
1129	Phenytoin	1286	Telaprevir
1129	Phenytoin	1232	Simeprevir
1129	Phenytoin	1047	Niclosamide
1129	Phenytoin	1272	Sulfamoxole
1129	Phenytoin	1190	Rilpivirine
1129	Phenytoin	475	Bedaquiline
1129	Phenytoin	708	Dolutegravir
1129	Phenytoin	862	Isoconazole
1129	Phenytoin	647	Daclatasvir
1129	Phenytoin	1373	Zotepine
710	Doxycycline	737	Erythromycin
710	Doxycycline	525	Caffeine
710	Doxycycline	465	Azithromycin
710	Doxycycline	1037	Nelfinavir
710	Doxycycline	848	Indinavir
710	Doxycycline	1044	Nevirapine
710	Doxycycline	653	Dapsone
710	Doxycycline	1129	Phenytoin
710	Doxycycline	765	Flucloxacillin
710	Doxycycline	1139	Piperacillin
710	Doxycycline	1163	Pyrazinamide
710	Doxycycline	946	Mefloquine
710	Doxycycline	1265	Sulfadiazine
710	Doxycycline	617	Clozapine
710	Doxycycline	443	Amlodipine
710	Doxycycline	687	Digoxin
710	Doxycycline	446	Ampicillin
710	Doxycycline	1127	Phenoxymethylpenicillin
710	Doxycycline	1171	Quinine
710	Doxycycline	588	Chlorpromazine
710	Doxycycline	684	Dicloxacillin
710	Doxycycline	1366	Zidovudine
710	Doxycycline	1192	Ritonavir
710	Doxycycline	426	Albendazole
710	Doxycycline	640	Cyclophosphamide
710	Doxycycline	1317	Toremifene
710	Doxycycline	576	Cephalexin
710	Doxycycline	1356	Voriconazole
710	Doxycycline	724	Enalapril
710	Doxycycline	1030	Nafcillin
710	Doxycycline	1186	Rifabutin
710	Doxycycline	718	Efavirenz
710	Doxycycline	1348	Verapamil
710	Doxycycline	967	Midazolam
710	Doxycycline	447	Amprenavir
710	Doxycycline	665	Delavirdine
710	Doxycycline	1085	Oxacillin
710	Doxycycline	742	Esomeprazole
710	Doxycycline	1297	Tetracycline
710	Doxycycline	859	Irinotecan
710	Doxycycline	678	Diazepam
710	Doxycycline	612	Clofazimine
710	Doxycycline	963	Metronidazole
710	Doxycycline	1310	Tipranavir
710	Doxycycline	1363	Zalcitabine
710	Doxycycline	964	Mezlocillin
710	Doxycycline	1288	Telithromycin
710	Doxycycline	637	Cyclacillin
710	Doxycycline	1271	Sulfamethoxazole
710	Doxycycline	882	Ketoconazole
710	Doxycycline	1188	Rifampicin
710	Doxycycline	485	Benzylpenicillin
710	Doxycycline	1152	Praziquantel
710	Doxycycline	444	Amoxicillin
710	Doxycycline	466	Azlocillin
710	Doxycycline	803	Glipizide
710	Doxycycline	458	Atazanavir
710	Doxycycline	966	Miconazole
710	Doxycycline	616	Cloxacillin
710	Doxycycline	527	Calcium Chloride
710	Doxycycline	872	Itraconazole
710	Doxycycline	610	Clindamycin
710	Doxycycline	606	Clarithromycin
710	Doxycycline	1213	Saquinavir
710	Doxycycline	1150	Posaconazole
710	Doxycycline	655	Darunavir
710	Doxycycline	769	Fosamprenavir
710	Doxycycline	1051	Nitrazepam
710	Doxycycline	926	Lopinavir
710	Doxycycline	470	Bacampicillin
710	Doxycycline	962	Meticillin
710	Doxycycline	1141	Pivampicillin
710	Doxycycline	1142	Pivmecillinam
710	Doxycycline	1283	Tazobactam
710	Doxycycline	1305	Ticarcillin
710	Doxycycline	1286	Telaprevir
710	Doxycycline	464	Azidocillin
710	Doxycycline	1190	Rilpivirine
710	Doxycycline	475	Bedaquiline
710	Doxycycline	647	Daclatasvir
710	Doxycycline	1261	Sulbactam
614	Clotrimazole	737	Erythromycin
614	Clotrimazole	525	Caffeine
614	Clotrimazole	465	Azithromycin
614	Clotrimazole	1037	Nelfinavir
614	Clotrimazole	848	Indinavir
614	Clotrimazole	1044	Nevirapine
614	Clotrimazole	653	Dapsone
614	Clotrimazole	1129	Phenytoin
614	Clotrimazole	1276	Sulfisoxazole
614	Clotrimazole	1052	Nitrofural
614	Clotrimazole	1163	Pyrazinamide
614	Clotrimazole	946	Mefloquine
614	Clotrimazole	1265	Sulfadiazine
614	Clotrimazole	617	Clozapine
614	Clotrimazole	1308	Timolol
614	Clotrimazole	443	Amlodipine
614	Clotrimazole	687	Digoxin
614	Clotrimazole	584	Chloramphenicol
614	Clotrimazole	1171	Quinine
614	Clotrimazole	588	Chlorpromazine
614	Clotrimazole	1366	Zidovudine
614	Clotrimazole	1192	Ritonavir
614	Clotrimazole	426	Albendazole
614	Clotrimazole	640	Cyclophosphamide
614	Clotrimazole	1317	Toremifene
614	Clotrimazole	576	Cephalexin
614	Clotrimazole	1356	Voriconazole
614	Clotrimazole	724	Enalapril
614	Clotrimazole	1186	Rifabutin
614	Clotrimazole	718	Efavirenz
614	Clotrimazole	1348	Verapamil
614	Clotrimazole	445	Amphotericin B
614	Clotrimazole	967	Midazolam
614	Clotrimazole	447	Amprenavir
614	Clotrimazole	665	Delavirdine
614	Clotrimazole	742	Esomeprazole
614	Clotrimazole	1297	Tetracycline
614	Clotrimazole	859	Irinotecan
614	Clotrimazole	678	Diazepam
614	Clotrimazole	612	Clofazimine
614	Clotrimazole	686	Didanosine
614	Clotrimazole	963	Metronidazole
614	Clotrimazole	1310	Tipranavir
614	Clotrimazole	1211	Salicylic acid
614	Clotrimazole	1363	Zalcitabine
614	Clotrimazole	1288	Telithromycin
614	Clotrimazole	925	Lomefloxacin
614	Clotrimazole	1271	Sulfamethoxazole
614	Clotrimazole	882	Ketoconazole
614	Clotrimazole	1188	Rifampicin
614	Clotrimazole	838	Ibuprofen
614	Clotrimazole	1152	Praziquantel
614	Clotrimazole	444	Amoxicillin
614	Clotrimazole	803	Glipizide
614	Clotrimazole	458	Atazanavir
614	Clotrimazole	821	Hesperetin
614	Clotrimazole	966	Miconazole
614	Clotrimazole	671	Desipramine
614	Clotrimazole	872	Itraconazole
614	Clotrimazole	610	Clindamycin
614	Clotrimazole	606	Clarithromycin
614	Clotrimazole	1213	Saquinavir
614	Clotrimazole	1150	Posaconazole
614	Clotrimazole	655	Darunavir
614	Clotrimazole	769	Fosamprenavir
614	Clotrimazole	1051	Nitrazepam
614	Clotrimazole	926	Lopinavir
614	Clotrimazole	1180	Resveratrol
614	Clotrimazole	1048	Nimesulide
614	Clotrimazole	1286	Telaprevir
614	Clotrimazole	1047	Niclosamide
614	Clotrimazole	1272	Sulfamoxole
614	Clotrimazole	1190	Rilpivirine
614	Clotrimazole	475	Bedaquiline
614	Clotrimazole	647	Daclatasvir
1273	Sulfanilamide	1190	Rilpivirine
1276	Sulfisoxazole	766	Fluconazole
1276	Sulfisoxazole	737	Erythromycin
1276	Sulfisoxazole	525	Caffeine
1276	Sulfisoxazole	1164	Pyrimethamine
1276	Sulfisoxazole	465	Azithromycin
1276	Sulfisoxazole	971	Moxifloxacin
1276	Sulfisoxazole	1037	Nelfinavir
1276	Sulfisoxazole	848	Indinavir
1276	Sulfisoxazole	442	Aminosalicylic Acid
1276	Sulfisoxazole	1044	Nevirapine
1276	Sulfisoxazole	653	Dapsone
1276	Sulfisoxazole	1129	Phenytoin
1276	Sulfisoxazole	614	Clotrimazole
1276	Sulfisoxazole	1163	Pyrazinamide
1276	Sulfisoxazole	946	Mefloquine
1276	Sulfisoxazole	1265	Sulfadiazine
1276	Sulfisoxazole	617	Clozapine
1276	Sulfisoxazole	443	Amlodipine
1276	Sulfisoxazole	687	Digoxin
1276	Sulfisoxazole	726	Enoxacin
1276	Sulfisoxazole	1171	Quinine
1276	Sulfisoxazole	588	Chlorpromazine
1276	Sulfisoxazole	1106	Pefloxacin
1276	Sulfisoxazole	1366	Zidovudine
1276	Sulfisoxazole	1192	Ritonavir
1276	Sulfisoxazole	426	Albendazole
1276	Sulfisoxazole	640	Cyclophosphamide
1276	Sulfisoxazole	599	Ciprofloxacin
1276	Sulfisoxazole	1317	Toremifene
1276	Sulfisoxazole	576	Cephalexin
1276	Sulfisoxazole	1356	Voriconazole
1276	Sulfisoxazole	724	Enalapril
1276	Sulfisoxazole	1186	Rifabutin
1276	Sulfisoxazole	718	Efavirenz
1276	Sulfisoxazole	1348	Verapamil
1276	Sulfisoxazole	967	Midazolam
1276	Sulfisoxazole	1333	Trovafloxacin
1276	Sulfisoxazole	447	Amprenavir
1276	Sulfisoxazole	665	Delavirdine
1276	Sulfisoxazole	742	Esomeprazole
1276	Sulfisoxazole	1297	Tetracycline
1276	Sulfisoxazole	859	Irinotecan
1276	Sulfisoxazole	1198	Rosoxacin
1276	Sulfisoxazole	598	Cinoxacin
1276	Sulfisoxazole	678	Diazepam
1276	Sulfisoxazole	612	Clofazimine
1276	Sulfisoxazole	438	Amantadine
1276	Sulfisoxazole	963	Metronidazole
1276	Sulfisoxazole	1310	Tipranavir
1276	Sulfisoxazole	1211	Salicylic acid
1276	Sulfisoxazole	1363	Zalcitabine
1276	Sulfisoxazole	1288	Telithromycin
1276	Sulfisoxazole	1271	Sulfamethoxazole
1276	Sulfisoxazole	882	Ketoconazole
1276	Sulfisoxazole	797	Gatifloxacin
1276	Sulfisoxazole	1188	Rifampicin
1276	Sulfisoxazole	838	Ibuprofen
1276	Sulfisoxazole	1152	Praziquantel
1276	Sulfisoxazole	1059	Norfloxacin
1276	Sulfisoxazole	803	Glipizide
1276	Sulfisoxazole	458	Atazanavir
1276	Sulfisoxazole	966	Miconazole
1276	Sulfisoxazole	902	Levofloxacin
1276	Sulfisoxazole	671	Desipramine
1276	Sulfisoxazole	798	Gemifloxacin
1276	Sulfisoxazole	1071	Ofloxacin
1276	Sulfisoxazole	872	Itraconazole
1276	Sulfisoxazole	610	Clindamycin
1276	Sulfisoxazole	606	Clarithromycin
1276	Sulfisoxazole	1213	Saquinavir
1276	Sulfisoxazole	1150	Posaconazole
1276	Sulfisoxazole	655	Darunavir
1276	Sulfisoxazole	769	Fosamprenavir
1276	Sulfisoxazole	1051	Nitrazepam
1276	Sulfisoxazole	926	Lopinavir
1276	Sulfisoxazole	763	Fleroxacin
1276	Sulfisoxazole	1286	Telaprevir
1276	Sulfisoxazole	1047	Niclosamide
1276	Sulfisoxazole	1272	Sulfamoxole
1276	Sulfisoxazole	1190	Rilpivirine
1276	Sulfisoxazole	475	Bedaquiline
1276	Sulfisoxazole	647	Daclatasvir
765	Flucloxacillin	710	Doxycycline
765	Flucloxacillin	1139	Piperacillin
765	Flucloxacillin	772	Framycetin
765	Flucloxacillin	439	Amikacin
765	Flucloxacillin	667	Demeclocycline
765	Flucloxacillin	1314	Tobramycin
765	Flucloxacillin	800	Gentamicin
765	Flucloxacillin	1043	Netilmicin
765	Flucloxacillin	968	Minocycline
765	Flucloxacillin	1257	Streptomycin
765	Flucloxacillin	878	Kanamycin
765	Flucloxacillin	454	Arbekacin
765	Flucloxacillin	1190	Rilpivirine
530	Capreomycin	772	Framycetin
530	Capreomycin	439	Amikacin
530	Capreomycin	1314	Tobramycin
530	Capreomycin	1148	Polymyxin B
530	Capreomycin	800	Gentamicin
530	Capreomycin	1043	Netilmicin
530	Capreomycin	1257	Streptomycin
530	Capreomycin	878	Kanamycin
530	Capreomycin	454	Arbekacin
1139	Piperacillin	710	Doxycycline
1139	Piperacillin	765	Flucloxacillin
1139	Piperacillin	772	Framycetin
1139	Piperacillin	439	Amikacin
1139	Piperacillin	1344	Vancomycin
1139	Piperacillin	667	Demeclocycline
1139	Piperacillin	1314	Tobramycin
1139	Piperacillin	800	Gentamicin
1139	Piperacillin	1043	Netilmicin
1139	Piperacillin	968	Minocycline
1139	Piperacillin	1257	Streptomycin
1139	Piperacillin	878	Kanamycin
1139	Piperacillin	454	Arbekacin
1052	Nitrofural	848	Indinavir
1052	Nitrofural	1044	Nevirapine
1052	Nitrofural	614	Clotrimazole
1052	Nitrofural	617	Clozapine
1052	Nitrofural	1171	Quinine
1052	Nitrofural	588	Chlorpromazine
1052	Nitrofural	1192	Ritonavir
1052	Nitrofural	665	Delavirdine
1052	Nitrofural	1310	Tipranavir
1052	Nitrofural	882	Ketoconazole
1052	Nitrofural	671	Desipramine
1052	Nitrofural	655	Darunavir
1052	Nitrofural	926	Lopinavir
1163	Pyrazinamide	766	Fluconazole
1163	Pyrazinamide	737	Erythromycin
1163	Pyrazinamide	525	Caffeine
1163	Pyrazinamide	465	Azithromycin
1163	Pyrazinamide	1037	Nelfinavir
1163	Pyrazinamide	848	Indinavir
1163	Pyrazinamide	1044	Nevirapine
1163	Pyrazinamide	1129	Phenytoin
1163	Pyrazinamide	710	Doxycycline
1163	Pyrazinamide	614	Clotrimazole
1163	Pyrazinamide	1276	Sulfisoxazole
1163	Pyrazinamide	1356	Voriconazole
1163	Pyrazinamide	1186	Rifabutin
1163	Pyrazinamide	1348	Verapamil
1163	Pyrazinamide	665	Delavirdine
1163	Pyrazinamide	1288	Telithromycin
1163	Pyrazinamide	882	Ketoconazole
1163	Pyrazinamide	1188	Rifampicin
1163	Pyrazinamide	458	Atazanavir
1163	Pyrazinamide	872	Itraconazole
1163	Pyrazinamide	606	Clarithromycin
1163	Pyrazinamide	1213	Saquinavir
1163	Pyrazinamide	1150	Posaconazole
1163	Pyrazinamide	655	Darunavir
1163	Pyrazinamide	769	Fosamprenavir
1163	Pyrazinamide	926	Lopinavir
1163	Pyrazinamide	785	Fusidic acid
1163	Pyrazinamide	1286	Telaprevir
1163	Pyrazinamide	1232	Simeprevir
946	Mefloquine	927	Lorazepam
946	Mefloquine	766	Fluconazole
946	Mefloquine	737	Erythromycin
946	Mefloquine	465	Azithromycin
946	Mefloquine	971	Moxifloxacin
946	Mefloquine	1037	Nelfinavir
946	Mefloquine	848	Indinavir
946	Mefloquine	1044	Nevirapine
946	Mefloquine	653	Dapsone
946	Mefloquine	1129	Phenytoin
946	Mefloquine	710	Doxycycline
946	Mefloquine	614	Clotrimazole
946	Mefloquine	1276	Sulfisoxazole
946	Mefloquine	617	Clozapine
946	Mefloquine	1308	Timolol
946	Mefloquine	1171	Quinine
946	Mefloquine	588	Chlorpromazine
946	Mefloquine	599	Ciprofloxacin
946	Mefloquine	1317	Toremifene
946	Mefloquine	1356	Voriconazole
946	Mefloquine	1186	Rifabutin
946	Mefloquine	1348	Verapamil
946	Mefloquine	665	Delavirdine
946	Mefloquine	678	Diazepam
946	Mefloquine	1288	Telithromycin
946	Mefloquine	882	Ketoconazole
946	Mefloquine	1188	Rifampicin
946	Mefloquine	458	Atazanavir
946	Mefloquine	902	Levofloxacin
946	Mefloquine	798	Gemifloxacin
946	Mefloquine	1071	Ofloxacin
946	Mefloquine	872	Itraconazole
946	Mefloquine	606	Clarithromycin
946	Mefloquine	1213	Saquinavir
946	Mefloquine	1150	Posaconazole
946	Mefloquine	655	Darunavir
946	Mefloquine	769	Fosamprenavir
946	Mefloquine	1051	Nitrazepam
946	Mefloquine	926	Lopinavir
946	Mefloquine	785	Fusidic acid
946	Mefloquine	1286	Telaprevir
946	Mefloquine	1232	Simeprevir
946	Mefloquine	1190	Rilpivirine
946	Mefloquine	475	Bedaquiline
1265	Sulfadiazine	766	Fluconazole
1265	Sulfadiazine	737	Erythromycin
1265	Sulfadiazine	525	Caffeine
1265	Sulfadiazine	1164	Pyrimethamine
1265	Sulfadiazine	1037	Nelfinavir
1265	Sulfadiazine	848	Indinavir
1265	Sulfadiazine	442	Aminosalicylic Acid
1265	Sulfadiazine	1044	Nevirapine
1265	Sulfadiazine	653	Dapsone
1265	Sulfadiazine	1129	Phenytoin
1265	Sulfadiazine	710	Doxycycline
1265	Sulfadiazine	614	Clotrimazole
1265	Sulfadiazine	1276	Sulfisoxazole
1265	Sulfadiazine	617	Clozapine
1265	Sulfadiazine	726	Enoxacin
1265	Sulfadiazine	1171	Quinine
1265	Sulfadiazine	1106	Pefloxacin
1265	Sulfadiazine	1366	Zidovudine
1265	Sulfadiazine	640	Cyclophosphamide
1265	Sulfadiazine	1356	Voriconazole
1265	Sulfadiazine	1186	Rifabutin
1265	Sulfadiazine	718	Efavirenz
1265	Sulfadiazine	1348	Verapamil
1265	Sulfadiazine	1333	Trovafloxacin
1265	Sulfadiazine	447	Amprenavir
1265	Sulfadiazine	665	Delavirdine
1265	Sulfadiazine	1198	Rosoxacin
1265	Sulfadiazine	598	Cinoxacin
1265	Sulfadiazine	678	Diazepam
1265	Sulfadiazine	963	Metronidazole
1265	Sulfadiazine	1211	Salicylic acid
1265	Sulfadiazine	1363	Zalcitabine
1265	Sulfadiazine	1288	Telithromycin
1265	Sulfadiazine	1271	Sulfamethoxazole
1265	Sulfadiazine	882	Ketoconazole
1265	Sulfadiazine	797	Gatifloxacin
1265	Sulfadiazine	1188	Rifampicin
1265	Sulfadiazine	838	Ibuprofen
1265	Sulfadiazine	1059	Norfloxacin
1265	Sulfadiazine	803	Glipizide
1265	Sulfadiazine	458	Atazanavir
1265	Sulfadiazine	902	Levofloxacin
1265	Sulfadiazine	798	Gemifloxacin
1265	Sulfadiazine	872	Itraconazole
1265	Sulfadiazine	606	Clarithromycin
1265	Sulfadiazine	1213	Saquinavir
1265	Sulfadiazine	1150	Posaconazole
1265	Sulfadiazine	655	Darunavir
1265	Sulfadiazine	769	Fosamprenavir
1265	Sulfadiazine	926	Lopinavir
1265	Sulfadiazine	785	Fusidic acid
1265	Sulfadiazine	763	Fleroxacin
1265	Sulfadiazine	1286	Telaprevir
1265	Sulfadiazine	1232	Simeprevir
1265	Sulfadiazine	1047	Niclosamide
1265	Sulfadiazine	1272	Sulfamoxole
448	Anidulafungin	1129	Phenytoin
448	Anidulafungin	443	Amlodipine
448	Anidulafungin	1186	Rifabutin
448	Anidulafungin	1348	Verapamil
448	Anidulafungin	445	Amphotericin B
448	Anidulafungin	686	Didanosine
448	Anidulafungin	1188	Rifampicin
448	Anidulafungin	1048	Nimesulide
617	Clozapine	930	L-Phenylalanine
617	Clozapine	927	Lorazepam
617	Clozapine	766	Fluconazole
617	Clozapine	737	Erythromycin
617	Clozapine	525	Caffeine
617	Clozapine	1164	Pyrimethamine
617	Clozapine	1178	Reserpine
617	Clozapine	465	Azithromycin
617	Clozapine	971	Moxifloxacin
617	Clozapine	1037	Nelfinavir
617	Clozapine	848	Indinavir
617	Clozapine	1044	Nevirapine
617	Clozapine	1129	Phenytoin
617	Clozapine	710	Doxycycline
617	Clozapine	614	Clotrimazole
617	Clozapine	1276	Sulfisoxazole
617	Clozapine	1052	Nitrofural
617	Clozapine	946	Mefloquine
617	Clozapine	1265	Sulfadiazine
617	Clozapine	1308	Timolol
617	Clozapine	443	Amlodipine
617	Clozapine	584	Chloramphenicol
617	Clozapine	1171	Quinine
617	Clozapine	588	Chlorpromazine
617	Clozapine	1366	Zidovudine
617	Clozapine	1192	Ritonavir
617	Clozapine	640	Cyclophosphamide
617	Clozapine	599	Ciprofloxacin
617	Clozapine	1317	Toremifene
617	Clozapine	576	Cephalexin
617	Clozapine	1356	Voriconazole
617	Clozapine	724	Enalapril
617	Clozapine	912	Linezolid
617	Clozapine	1186	Rifabutin
617	Clozapine	718	Efavirenz
617	Clozapine	1348	Verapamil
617	Clozapine	445	Amphotericin B
617	Clozapine	967	Midazolam
617	Clozapine	447	Amprenavir
617	Clozapine	665	Delavirdine
617	Clozapine	742	Esomeprazole
617	Clozapine	859	Irinotecan
617	Clozapine	678	Diazepam
617	Clozapine	438	Amantadine
617	Clozapine	963	Metronidazole
617	Clozapine	1310	Tipranavir
617	Clozapine	1363	Zalcitabine
617	Clozapine	1288	Telithromycin
617	Clozapine	1271	Sulfamethoxazole
617	Clozapine	968	Minocycline
617	Clozapine	882	Ketoconazole
617	Clozapine	1188	Rifampicin
617	Clozapine	1059	Norfloxacin
617	Clozapine	803	Glipizide
617	Clozapine	458	Atazanavir
617	Clozapine	481	Benzocaine
617	Clozapine	902	Levofloxacin
617	Clozapine	671	Desipramine
617	Clozapine	798	Gemifloxacin
617	Clozapine	1071	Ofloxacin
617	Clozapine	872	Itraconazole
617	Clozapine	672	Dezocine
617	Clozapine	606	Clarithromycin
617	Clozapine	1213	Saquinavir
617	Clozapine	1150	Posaconazole
617	Clozapine	655	Darunavir
617	Clozapine	769	Fosamprenavir
617	Clozapine	1051	Nitrazepam
617	Clozapine	926	Lopinavir
617	Clozapine	785	Fusidic acid
617	Clozapine	1286	Telaprevir
617	Clozapine	1232	Simeprevir
617	Clozapine	1190	Rilpivirine
617	Clozapine	475	Bedaquiline
617	Clozapine	1373	Zotepine
1308	Timolol	766	Fluconazole
1308	Timolol	1178	Reserpine
1308	Timolol	1037	Nelfinavir
1308	Timolol	848	Indinavir
1308	Timolol	1044	Nevirapine
1308	Timolol	1129	Phenytoin
1308	Timolol	614	Clotrimazole
1308	Timolol	946	Mefloquine
1308	Timolol	617	Clozapine
1308	Timolol	443	Amlodipine
1308	Timolol	687	Digoxin
1308	Timolol	584	Chloramphenicol
1308	Timolol	1171	Quinine
1308	Timolol	588	Chlorpromazine
1308	Timolol	1192	Ritonavir
1308	Timolol	1356	Voriconazole
1308	Timolol	724	Enalapril
1308	Timolol	718	Efavirenz
1308	Timolol	1348	Verapamil
1308	Timolol	445	Amphotericin B
1308	Timolol	665	Delavirdine
1308	Timolol	742	Esomeprazole
1308	Timolol	1310	Tipranavir
1308	Timolol	1211	Salicylic acid
1308	Timolol	882	Ketoconazole
1308	Timolol	1188	Rifampicin
1308	Timolol	838	Ibuprofen
1308	Timolol	803	Glipizide
1308	Timolol	671	Desipramine
1308	Timolol	655	Darunavir
1308	Timolol	926	Lopinavir
1308	Timolol	1180	Resveratrol
1308	Timolol	1048	Nimesulide
443	Amlodipine	766	Fluconazole
443	Amlodipine	737	Erythromycin
443	Amlodipine	1178	Reserpine
443	Amlodipine	1037	Nelfinavir
443	Amlodipine	848	Indinavir
443	Amlodipine	1044	Nevirapine
443	Amlodipine	1291	Terconazole
443	Amlodipine	1129	Phenytoin
443	Amlodipine	710	Doxycycline
443	Amlodipine	614	Clotrimazole
443	Amlodipine	1276	Sulfisoxazole
443	Amlodipine	448	Anidulafungin
443	Amlodipine	617	Clozapine
443	Amlodipine	1308	Timolol
443	Amlodipine	1171	Quinine
443	Amlodipine	588	Chlorpromazine
443	Amlodipine	539	Caspofungin
443	Amlodipine	1356	Voriconazole
443	Amlodipine	724	Enalapril
443	Amlodipine	1030	Nafcillin
443	Amlodipine	1186	Rifabutin
443	Amlodipine	718	Efavirenz
443	Amlodipine	514	Butoconazole
443	Amlodipine	1065	Nystatin
443	Amlodipine	1348	Verapamil
443	Amlodipine	445	Amphotericin B
443	Amlodipine	665	Delavirdine
443	Amlodipine	1211	Salicylic acid
443	Amlodipine	1288	Telithromycin
443	Amlodipine	1309	Tioconazole
443	Amlodipine	882	Ketoconazole
443	Amlodipine	578	Cerulenin
443	Amlodipine	1188	Rifampicin
443	Amlodipine	458	Atazanavir
443	Amlodipine	966	Miconazole
443	Amlodipine	716	Econazole
443	Amlodipine	965	Micafungin
443	Amlodipine	527	Calcium Chloride
443	Amlodipine	872	Itraconazole
443	Amlodipine	606	Clarithromycin
443	Amlodipine	1213	Saquinavir
443	Amlodipine	587	Chloroxine
443	Amlodipine	1150	Posaconazole
443	Amlodipine	655	Darunavir
443	Amlodipine	769	Fosamprenavir
443	Amlodipine	874	Josamycin
443	Amlodipine	926	Lopinavir
443	Amlodipine	1304	Thymol
443	Amlodipine	785	Fusidic acid
443	Amlodipine	497	Bifonazole
443	Amlodipine	1286	Telaprevir
443	Amlodipine	1232	Simeprevir
443	Amlodipine	1190	Rilpivirine
443	Amlodipine	862	Isoconazole
687	Digoxin	766	Fluconazole
687	Digoxin	737	Erythromycin
687	Digoxin	1178	Reserpine
687	Digoxin	465	Azithromycin
687	Digoxin	971	Moxifloxacin
687	Digoxin	1037	Nelfinavir
687	Digoxin	848	Indinavir
687	Digoxin	1044	Nevirapine
687	Digoxin	1129	Phenytoin
687	Digoxin	710	Doxycycline
687	Digoxin	614	Clotrimazole
687	Digoxin	1276	Sulfisoxazole
687	Digoxin	1308	Timolol
687	Digoxin	772	Framycetin
687	Digoxin	726	Enoxacin
687	Digoxin	1171	Quinine
687	Digoxin	439	Amikacin
687	Digoxin	1106	Pefloxacin
687	Digoxin	1192	Ritonavir
687	Digoxin	426	Albendazole
687	Digoxin	640	Cyclophosphamide
687	Digoxin	599	Ciprofloxacin
687	Digoxin	1317	Toremifene
687	Digoxin	1356	Voriconazole
687	Digoxin	724	Enalapril
687	Digoxin	1186	Rifabutin
687	Digoxin	1348	Verapamil
687	Digoxin	445	Amphotericin B
687	Digoxin	1314	Tobramycin
687	Digoxin	1333	Trovafloxacin
687	Digoxin	447	Amprenavir
687	Digoxin	665	Delavirdine
687	Digoxin	859	Irinotecan
687	Digoxin	800	Gentamicin
687	Digoxin	598	Cinoxacin
687	Digoxin	1310	Tipranavir
687	Digoxin	1211	Salicylic acid
687	Digoxin	1043	Netilmicin
687	Digoxin	1288	Telithromycin
687	Digoxin	925	Lomefloxacin
687	Digoxin	882	Ketoconazole
687	Digoxin	797	Gatifloxacin
687	Digoxin	1188	Rifampicin
687	Digoxin	838	Ibuprofen
687	Digoxin	1059	Norfloxacin
687	Digoxin	458	Atazanavir
687	Digoxin	1257	Streptomycin
687	Digoxin	902	Levofloxacin
687	Digoxin	798	Gemifloxacin
687	Digoxin	527	Calcium Chloride
687	Digoxin	1071	Ofloxacin
687	Digoxin	872	Itraconazole
687	Digoxin	878	Kanamycin
687	Digoxin	606	Clarithromycin
687	Digoxin	1213	Saquinavir
687	Digoxin	1150	Posaconazole
687	Digoxin	655	Darunavir
687	Digoxin	769	Fosamprenavir
687	Digoxin	874	Josamycin
687	Digoxin	926	Lopinavir
687	Digoxin	785	Fusidic acid
687	Digoxin	1180	Resveratrol
687	Digoxin	763	Fleroxacin
687	Digoxin	1048	Nimesulide
687	Digoxin	792	Gallium nitrate
687	Digoxin	1286	Telaprevir
687	Digoxin	1232	Simeprevir
687	Digoxin	454	Arbekacin
687	Digoxin	487	Besifloxacin
687	Digoxin	647	Daclatasvir
446	Ampicillin	710	Doxycycline
446	Ampicillin	772	Framycetin
446	Ampicillin	439	Amikacin
446	Ampicillin	667	Demeclocycline
446	Ampicillin	1314	Tobramycin
446	Ampicillin	800	Gentamicin
446	Ampicillin	1043	Netilmicin
446	Ampicillin	968	Minocycline
446	Ampicillin	1257	Streptomycin
446	Ampicillin	878	Kanamycin
446	Ampicillin	454	Arbekacin
1127	Phenoxymethylpenicillin	710	Doxycycline
1127	Phenoxymethylpenicillin	772	Framycetin
1127	Phenoxymethylpenicillin	439	Amikacin
1127	Phenoxymethylpenicillin	667	Demeclocycline
1127	Phenoxymethylpenicillin	1314	Tobramycin
1127	Phenoxymethylpenicillin	800	Gentamicin
1127	Phenoxymethylpenicillin	1043	Netilmicin
1127	Phenoxymethylpenicillin	968	Minocycline
1127	Phenoxymethylpenicillin	1257	Streptomycin
1127	Phenoxymethylpenicillin	878	Kanamycin
1127	Phenoxymethylpenicillin	454	Arbekacin
570	Ceftazidime	584	Chloramphenicol
584	Chloramphenicol	766	Fluconazole
584	Chloramphenicol	1037	Nelfinavir
584	Chloramphenicol	848	Indinavir
584	Chloramphenicol	653	Dapsone
584	Chloramphenicol	1129	Phenytoin
584	Chloramphenicol	614	Clotrimazole
584	Chloramphenicol	617	Clozapine
584	Chloramphenicol	1308	Timolol
584	Chloramphenicol	570	Ceftazidime
584	Chloramphenicol	1171	Quinine
584	Chloramphenicol	1366	Zidovudine
584	Chloramphenicol	640	Cyclophosphamide
584	Chloramphenicol	1356	Voriconazole
584	Chloramphenicol	718	Efavirenz
584	Chloramphenicol	1348	Verapamil
584	Chloramphenicol	665	Delavirdine
584	Chloramphenicol	742	Esomeprazole
584	Chloramphenicol	678	Diazepam
584	Chloramphenicol	1310	Tipranavir
584	Chloramphenicol	882	Ketoconazole
584	Chloramphenicol	1188	Rifampicin
584	Chloramphenicol	838	Ibuprofen
584	Chloramphenicol	1152	Praziquantel
584	Chloramphenicol	444	Amoxicillin
584	Chloramphenicol	803	Glipizide
584	Chloramphenicol	671	Desipramine
584	Chloramphenicol	606	Clarithromycin
584	Chloramphenicol	926	Lopinavir
584	Chloramphenicol	1190	Rilpivirine
772	Framycetin	765	Flucloxacillin
772	Framycetin	530	Capreomycin
772	Framycetin	1139	Piperacillin
772	Framycetin	687	Digoxin
772	Framycetin	446	Ampicillin
772	Framycetin	1127	Phenoxymethylpenicillin
772	Framycetin	684	Dicloxacillin
772	Framycetin	1344	Vancomycin
772	Framycetin	1030	Nafcillin
772	Framycetin	445	Amphotericin B
772	Framycetin	1085	Oxacillin
772	Framycetin	1211	Salicylic acid
772	Framycetin	964	Mezlocillin
772	Framycetin	637	Cyclacillin
772	Framycetin	838	Ibuprofen
772	Framycetin	485	Benzylpenicillin
772	Framycetin	444	Amoxicillin
772	Framycetin	466	Azlocillin
772	Framycetin	616	Cloxacillin
772	Framycetin	470	Bacampicillin
772	Framycetin	962	Meticillin
772	Framycetin	1141	Pivampicillin
772	Framycetin	1142	Pivmecillinam
772	Framycetin	1283	Tazobactam
772	Framycetin	1305	Ticarcillin
772	Framycetin	1180	Resveratrol
772	Framycetin	1048	Nimesulide
772	Framycetin	464	Azidocillin
772	Framycetin	1261	Sulbactam
726	Enoxacin	1276	Sulfisoxazole
726	Enoxacin	1265	Sulfadiazine
726	Enoxacin	687	Digoxin
726	Enoxacin	1171	Quinine
726	Enoxacin	640	Cyclophosphamide
726	Enoxacin	686	Didanosine
726	Enoxacin	1211	Salicylic acid
726	Enoxacin	1271	Sulfamethoxazole
726	Enoxacin	838	Ibuprofen
726	Enoxacin	803	Glipizide
726	Enoxacin	527	Calcium Chloride
726	Enoxacin	1180	Resveratrol
726	Enoxacin	1048	Nimesulide
1171	Quinine	766	Fluconazole
1171	Quinine	737	Erythromycin
1171	Quinine	525	Caffeine
1171	Quinine	1164	Pyrimethamine
1171	Quinine	1178	Reserpine
1171	Quinine	465	Azithromycin
1171	Quinine	971	Moxifloxacin
1171	Quinine	1037	Nelfinavir
1171	Quinine	848	Indinavir
1171	Quinine	442	Aminosalicylic Acid
1171	Quinine	1044	Nevirapine
1171	Quinine	653	Dapsone
1171	Quinine	1129	Phenytoin
1171	Quinine	710	Doxycycline
1171	Quinine	614	Clotrimazole
1171	Quinine	1276	Sulfisoxazole
1171	Quinine	1052	Nitrofural
1171	Quinine	946	Mefloquine
1171	Quinine	1265	Sulfadiazine
1171	Quinine	617	Clozapine
1171	Quinine	1308	Timolol
1171	Quinine	443	Amlodipine
1171	Quinine	687	Digoxin
1171	Quinine	584	Chloramphenicol
1171	Quinine	726	Enoxacin
1171	Quinine	588	Chlorpromazine
1171	Quinine	1106	Pefloxacin
1171	Quinine	1366	Zidovudine
1171	Quinine	1192	Ritonavir
1171	Quinine	640	Cyclophosphamide
1171	Quinine	599	Ciprofloxacin
1171	Quinine	1317	Toremifene
1171	Quinine	576	Cephalexin
1171	Quinine	1356	Voriconazole
1171	Quinine	724	Enalapril
1171	Quinine	1186	Rifabutin
1171	Quinine	718	Efavirenz
1171	Quinine	1348	Verapamil
1171	Quinine	1333	Trovafloxacin
1171	Quinine	447	Amprenavir
1171	Quinine	665	Delavirdine
1171	Quinine	742	Esomeprazole
1171	Quinine	1297	Tetracycline
1171	Quinine	1198	Rosoxacin
1171	Quinine	598	Cinoxacin
1171	Quinine	678	Diazepam
1171	Quinine	438	Amantadine
1171	Quinine	963	Metronidazole
1171	Quinine	1310	Tipranavir
1171	Quinine	1211	Salicylic acid
1171	Quinine	1363	Zalcitabine
1171	Quinine	1288	Telithromycin
1171	Quinine	1271	Sulfamethoxazole
1171	Quinine	882	Ketoconazole
1171	Quinine	797	Gatifloxacin
1171	Quinine	1188	Rifampicin
1171	Quinine	838	Ibuprofen
1171	Quinine	1059	Norfloxacin
1171	Quinine	803	Glipizide
1171	Quinine	458	Atazanavir
1171	Quinine	902	Levofloxacin
1171	Quinine	671	Desipramine
1171	Quinine	798	Gemifloxacin
1171	Quinine	1071	Ofloxacin
1171	Quinine	872	Itraconazole
1171	Quinine	606	Clarithromycin
1171	Quinine	1213	Saquinavir
1171	Quinine	1150	Posaconazole
1171	Quinine	655	Darunavir
1171	Quinine	769	Fosamprenavir
1171	Quinine	874	Josamycin
1171	Quinine	926	Lopinavir
1171	Quinine	785	Fusidic acid
1171	Quinine	763	Fleroxacin
1171	Quinine	1286	Telaprevir
1171	Quinine	1232	Simeprevir
1171	Quinine	1047	Niclosamide
1171	Quinine	1272	Sulfamoxole
1171	Quinine	1190	Rilpivirine
1171	Quinine	475	Bedaquiline
588	Chlorpromazine	927	Lorazepam
588	Chlorpromazine	766	Fluconazole
588	Chlorpromazine	737	Erythromycin
588	Chlorpromazine	525	Caffeine
588	Chlorpromazine	1164	Pyrimethamine
588	Chlorpromazine	1178	Reserpine
588	Chlorpromazine	465	Azithromycin
588	Chlorpromazine	971	Moxifloxacin
588	Chlorpromazine	1037	Nelfinavir
588	Chlorpromazine	848	Indinavir
588	Chlorpromazine	1044	Nevirapine
588	Chlorpromazine	653	Dapsone
588	Chlorpromazine	1129	Phenytoin
588	Chlorpromazine	710	Doxycycline
588	Chlorpromazine	614	Clotrimazole
588	Chlorpromazine	1276	Sulfisoxazole
588	Chlorpromazine	1052	Nitrofural
588	Chlorpromazine	946	Mefloquine
588	Chlorpromazine	617	Clozapine
588	Chlorpromazine	1308	Timolol
588	Chlorpromazine	443	Amlodipine
588	Chlorpromazine	1171	Quinine
588	Chlorpromazine	1192	Ritonavir
588	Chlorpromazine	640	Cyclophosphamide
588	Chlorpromazine	599	Ciprofloxacin
588	Chlorpromazine	1317	Toremifene
588	Chlorpromazine	576	Cephalexin
588	Chlorpromazine	1356	Voriconazole
588	Chlorpromazine	724	Enalapril
588	Chlorpromazine	912	Linezolid
588	Chlorpromazine	1186	Rifabutin
588	Chlorpromazine	718	Efavirenz
588	Chlorpromazine	1348	Verapamil
588	Chlorpromazine	445	Amphotericin B
588	Chlorpromazine	967	Midazolam
588	Chlorpromazine	447	Amprenavir
588	Chlorpromazine	665	Delavirdine
588	Chlorpromazine	678	Diazepam
588	Chlorpromazine	438	Amantadine
588	Chlorpromazine	963	Metronidazole
588	Chlorpromazine	1310	Tipranavir
588	Chlorpromazine	1363	Zalcitabine
588	Chlorpromazine	1288	Telithromycin
588	Chlorpromazine	1271	Sulfamethoxazole
588	Chlorpromazine	968	Minocycline
588	Chlorpromazine	882	Ketoconazole
588	Chlorpromazine	1188	Rifampicin
588	Chlorpromazine	1059	Norfloxacin
588	Chlorpromazine	458	Atazanavir
588	Chlorpromazine	481	Benzocaine
588	Chlorpromazine	459	Atovaquone
588	Chlorpromazine	902	Levofloxacin
588	Chlorpromazine	671	Desipramine
588	Chlorpromazine	798	Gemifloxacin
588	Chlorpromazine	1071	Ofloxacin
588	Chlorpromazine	872	Itraconazole
588	Chlorpromazine	672	Dezocine
588	Chlorpromazine	606	Clarithromycin
588	Chlorpromazine	1213	Saquinavir
588	Chlorpromazine	1150	Posaconazole
588	Chlorpromazine	655	Darunavir
588	Chlorpromazine	1266	Sulfadoxine
588	Chlorpromazine	769	Fosamprenavir
588	Chlorpromazine	1051	Nitrazepam
588	Chlorpromazine	926	Lopinavir
588	Chlorpromazine	785	Fusidic acid
588	Chlorpromazine	1286	Telaprevir
588	Chlorpromazine	1232	Simeprevir
588	Chlorpromazine	1190	Rilpivirine
588	Chlorpromazine	475	Bedaquiline
588	Chlorpromazine	1373	Zotepine
439	Amikacin	765	Flucloxacillin
439	Amikacin	530	Capreomycin
439	Amikacin	1139	Piperacillin
439	Amikacin	687	Digoxin
439	Amikacin	446	Ampicillin
439	Amikacin	1127	Phenoxymethylpenicillin
439	Amikacin	684	Dicloxacillin
439	Amikacin	1344	Vancomycin
439	Amikacin	1030	Nafcillin
439	Amikacin	445	Amphotericin B
439	Amikacin	1085	Oxacillin
439	Amikacin	1211	Salicylic acid
439	Amikacin	964	Mezlocillin
439	Amikacin	637	Cyclacillin
439	Amikacin	838	Ibuprofen
439	Amikacin	485	Benzylpenicillin
439	Amikacin	444	Amoxicillin
439	Amikacin	466	Azlocillin
439	Amikacin	616	Cloxacillin
439	Amikacin	470	Bacampicillin
439	Amikacin	962	Meticillin
439	Amikacin	1141	Pivampicillin
439	Amikacin	1142	Pivmecillinam
439	Amikacin	1283	Tazobactam
439	Amikacin	1305	Ticarcillin
439	Amikacin	1180	Resveratrol
439	Amikacin	1048	Nimesulide
439	Amikacin	464	Azidocillin
439	Amikacin	1261	Sulbactam
684	Dicloxacillin	710	Doxycycline
684	Dicloxacillin	772	Framycetin
684	Dicloxacillin	439	Amikacin
684	Dicloxacillin	667	Demeclocycline
684	Dicloxacillin	1314	Tobramycin
684	Dicloxacillin	800	Gentamicin
684	Dicloxacillin	1043	Netilmicin
684	Dicloxacillin	968	Minocycline
684	Dicloxacillin	1257	Streptomycin
684	Dicloxacillin	878	Kanamycin
684	Dicloxacillin	454	Arbekacin
684	Dicloxacillin	1190	Rilpivirine
1106	Pefloxacin	1276	Sulfisoxazole
1106	Pefloxacin	1265	Sulfadiazine
1106	Pefloxacin	687	Digoxin
1106	Pefloxacin	1171	Quinine
1106	Pefloxacin	640	Cyclophosphamide
1106	Pefloxacin	686	Didanosine
1106	Pefloxacin	1211	Salicylic acid
1106	Pefloxacin	1271	Sulfamethoxazole
1106	Pefloxacin	838	Ibuprofen
1106	Pefloxacin	803	Glipizide
1106	Pefloxacin	527	Calcium Chloride
1106	Pefloxacin	1180	Resveratrol
1106	Pefloxacin	1048	Nimesulide
1366	Zidovudine	766	Fluconazole
1366	Zidovudine	737	Erythromycin
1366	Zidovudine	1164	Pyrimethamine
1366	Zidovudine	1037	Nelfinavir
1366	Zidovudine	848	Indinavir
1366	Zidovudine	1044	Nevirapine
1366	Zidovudine	1129	Phenytoin
1366	Zidovudine	710	Doxycycline
1366	Zidovudine	614	Clotrimazole
1366	Zidovudine	1276	Sulfisoxazole
1366	Zidovudine	1265	Sulfadiazine
1366	Zidovudine	617	Clozapine
1366	Zidovudine	584	Chloramphenicol
1366	Zidovudine	1171	Quinine
1366	Zidovudine	1192	Ritonavir
1366	Zidovudine	1356	Voriconazole
1366	Zidovudine	724	Enalapril
1366	Zidovudine	1186	Rifabutin
1366	Zidovudine	718	Efavirenz
1366	Zidovudine	1254	Stavudine
1366	Zidovudine	1348	Verapamil
1366	Zidovudine	447	Amprenavir
1366	Zidovudine	665	Delavirdine
1366	Zidovudine	742	Esomeprazole
1366	Zidovudine	1185	Ribavirin
1366	Zidovudine	1310	Tipranavir
1366	Zidovudine	1288	Telithromycin
1366	Zidovudine	795	Ganciclovir
1366	Zidovudine	1271	Sulfamethoxazole
1366	Zidovudine	882	Ketoconazole
1366	Zidovudine	1188	Rifampicin
1366	Zidovudine	458	Atazanavir
1366	Zidovudine	872	Itraconazole
1366	Zidovudine	606	Clarithromycin
1366	Zidovudine	1213	Saquinavir
1366	Zidovudine	1150	Posaconazole
1366	Zidovudine	655	Darunavir
1366	Zidovudine	769	Fosamprenavir
1366	Zidovudine	926	Lopinavir
1366	Zidovudine	785	Fusidic acid
1366	Zidovudine	1286	Telaprevir
1366	Zidovudine	1232	Simeprevir
1366	Zidovudine	1176	Raltegravir
1192	Ritonavir	766	Fluconazole
1192	Ritonavir	737	Erythromycin
1192	Ritonavir	525	Caffeine
1192	Ritonavir	465	Azithromycin
1192	Ritonavir	971	Moxifloxacin
1192	Ritonavir	1037	Nelfinavir
1192	Ritonavir	848	Indinavir
1192	Ritonavir	1044	Nevirapine
1192	Ritonavir	1129	Phenytoin
1192	Ritonavir	710	Doxycycline
1192	Ritonavir	614	Clotrimazole
1192	Ritonavir	1276	Sulfisoxazole
1192	Ritonavir	1052	Nitrofural
1192	Ritonavir	617	Clozapine
1192	Ritonavir	1308	Timolol
1192	Ritonavir	687	Digoxin
1192	Ritonavir	1171	Quinine
1192	Ritonavir	588	Chlorpromazine
1192	Ritonavir	1366	Zidovudine
1192	Ritonavir	640	Cyclophosphamide
1192	Ritonavir	599	Ciprofloxacin
1192	Ritonavir	1317	Toremifene
1192	Ritonavir	576	Cephalexin
1192	Ritonavir	1356	Voriconazole
1192	Ritonavir	1186	Rifabutin
1192	Ritonavir	718	Efavirenz
1192	Ritonavir	1348	Verapamil
1192	Ritonavir	967	Midazolam
1192	Ritonavir	447	Amprenavir
1192	Ritonavir	665	Delavirdine
1192	Ritonavir	678	Diazepam
1192	Ritonavir	963	Metronidazole
1192	Ritonavir	1310	Tipranavir
1192	Ritonavir	1363	Zalcitabine
1192	Ritonavir	1288	Telithromycin
1192	Ritonavir	882	Ketoconazole
1192	Ritonavir	1188	Rifampicin
1192	Ritonavir	417	Abacavir
1192	Ritonavir	803	Glipizide
1192	Ritonavir	458	Atazanavir
1192	Ritonavir	459	Atovaquone
1192	Ritonavir	902	Levofloxacin
1192	Ritonavir	671	Desipramine
1192	Ritonavir	798	Gemifloxacin
1192	Ritonavir	1071	Ofloxacin
1192	Ritonavir	872	Itraconazole
1192	Ritonavir	606	Clarithromycin
1192	Ritonavir	1213	Saquinavir
1192	Ritonavir	1150	Posaconazole
1192	Ritonavir	655	Darunavir
1192	Ritonavir	769	Fosamprenavir
1192	Ritonavir	926	Lopinavir
1192	Ritonavir	785	Fusidic acid
1192	Ritonavir	1286	Telaprevir
1192	Ritonavir	1232	Simeprevir
1192	Ritonavir	1190	Rilpivirine
1192	Ritonavir	475	Bedaquiline
1344	Vancomycin	1139	Piperacillin
1344	Vancomycin	772	Framycetin
1344	Vancomycin	439	Amikacin
1344	Vancomycin	1314	Tobramycin
1344	Vancomycin	800	Gentamicin
1344	Vancomycin	1211	Salicylic acid
1344	Vancomycin	1043	Netilmicin
1344	Vancomycin	838	Ibuprofen
1344	Vancomycin	1257	Streptomycin
1344	Vancomycin	878	Kanamycin
1344	Vancomycin	1180	Resveratrol
1344	Vancomycin	1048	Nimesulide
1344	Vancomycin	454	Arbekacin
426	Albendazole	766	Fluconazole
426	Albendazole	737	Erythromycin
426	Albendazole	525	Caffeine
426	Albendazole	465	Azithromycin
426	Albendazole	1037	Nelfinavir
426	Albendazole	848	Indinavir
426	Albendazole	1044	Nevirapine
426	Albendazole	1129	Phenytoin
426	Albendazole	710	Doxycycline
426	Albendazole	614	Clotrimazole
426	Albendazole	1276	Sulfisoxazole
426	Albendazole	687	Digoxin
426	Albendazole	640	Cyclophosphamide
426	Albendazole	1356	Voriconazole
426	Albendazole	1186	Rifabutin
426	Albendazole	1348	Verapamil
426	Albendazole	665	Delavirdine
426	Albendazole	1288	Telithromycin
426	Albendazole	882	Ketoconazole
426	Albendazole	1188	Rifampicin
426	Albendazole	458	Atazanavir
426	Albendazole	872	Itraconazole
426	Albendazole	606	Clarithromycin
426	Albendazole	1213	Saquinavir
426	Albendazole	1150	Posaconazole
426	Albendazole	655	Darunavir
426	Albendazole	769	Fosamprenavir
426	Albendazole	926	Lopinavir
426	Albendazole	785	Fusidic acid
426	Albendazole	1286	Telaprevir
426	Albendazole	1232	Simeprevir
539	Caspofungin	1044	Nevirapine
539	Caspofungin	1129	Phenytoin
539	Caspofungin	443	Amlodipine
539	Caspofungin	1186	Rifabutin
539	Caspofungin	718	Efavirenz
539	Caspofungin	1348	Verapamil
539	Caspofungin	445	Amphotericin B
539	Caspofungin	686	Didanosine
539	Caspofungin	1188	Rifampicin
539	Caspofungin	1048	Nimesulide
539	Caspofungin	1190	Rilpivirine
640	Cyclophosphamide	766	Fluconazole
640	Cyclophosphamide	737	Erythromycin
640	Cyclophosphamide	1164	Pyrimethamine
640	Cyclophosphamide	971	Moxifloxacin
640	Cyclophosphamide	1037	Nelfinavir
640	Cyclophosphamide	848	Indinavir
640	Cyclophosphamide	1044	Nevirapine
640	Cyclophosphamide	1129	Phenytoin
640	Cyclophosphamide	710	Doxycycline
640	Cyclophosphamide	614	Clotrimazole
640	Cyclophosphamide	1276	Sulfisoxazole
640	Cyclophosphamide	1265	Sulfadiazine
640	Cyclophosphamide	617	Clozapine
640	Cyclophosphamide	687	Digoxin
640	Cyclophosphamide	584	Chloramphenicol
640	Cyclophosphamide	726	Enoxacin
640	Cyclophosphamide	1171	Quinine
640	Cyclophosphamide	588	Chlorpromazine
640	Cyclophosphamide	1106	Pefloxacin
640	Cyclophosphamide	1192	Ritonavir
640	Cyclophosphamide	426	Albendazole
640	Cyclophosphamide	599	Ciprofloxacin
640	Cyclophosphamide	1317	Toremifene
640	Cyclophosphamide	1356	Voriconazole
640	Cyclophosphamide	724	Enalapril
640	Cyclophosphamide	1186	Rifabutin
640	Cyclophosphamide	718	Efavirenz
640	Cyclophosphamide	1348	Verapamil
640	Cyclophosphamide	1333	Trovafloxacin
640	Cyclophosphamide	447	Amprenavir
640	Cyclophosphamide	665	Delavirdine
640	Cyclophosphamide	742	Esomeprazole
640	Cyclophosphamide	859	Irinotecan
640	Cyclophosphamide	598	Cinoxacin
640	Cyclophosphamide	1310	Tipranavir
640	Cyclophosphamide	1288	Telithromycin
640	Cyclophosphamide	925	Lomefloxacin
640	Cyclophosphamide	1271	Sulfamethoxazole
640	Cyclophosphamide	882	Ketoconazole
640	Cyclophosphamide	797	Gatifloxacin
640	Cyclophosphamide	1188	Rifampicin
640	Cyclophosphamide	1059	Norfloxacin
640	Cyclophosphamide	458	Atazanavir
640	Cyclophosphamide	902	Levofloxacin
640	Cyclophosphamide	671	Desipramine
640	Cyclophosphamide	798	Gemifloxacin
640	Cyclophosphamide	1071	Ofloxacin
640	Cyclophosphamide	872	Itraconazole
640	Cyclophosphamide	606	Clarithromycin
640	Cyclophosphamide	1213	Saquinavir
640	Cyclophosphamide	1150	Posaconazole
640	Cyclophosphamide	655	Darunavir
640	Cyclophosphamide	769	Fosamprenavir
640	Cyclophosphamide	926	Lopinavir
640	Cyclophosphamide	785	Fusidic acid
640	Cyclophosphamide	1180	Resveratrol
640	Cyclophosphamide	763	Fleroxacin
640	Cyclophosphamide	792	Gallium nitrate
640	Cyclophosphamide	1286	Telaprevir
640	Cyclophosphamide	1232	Simeprevir
640	Cyclophosphamide	487	Besifloxacin
640	Cyclophosphamide	1190	Rilpivirine
599	Ciprofloxacin	766	Fluconazole
599	Ciprofloxacin	737	Erythromycin
599	Ciprofloxacin	465	Azithromycin
599	Ciprofloxacin	971	Moxifloxacin
599	Ciprofloxacin	1037	Nelfinavir
599	Ciprofloxacin	1129	Phenytoin
599	Ciprofloxacin	1276	Sulfisoxazole
599	Ciprofloxacin	946	Mefloquine
599	Ciprofloxacin	617	Clozapine
599	Ciprofloxacin	687	Digoxin
599	Ciprofloxacin	1171	Quinine
599	Ciprofloxacin	588	Chlorpromazine
599	Ciprofloxacin	1192	Ritonavir
599	Ciprofloxacin	640	Cyclophosphamide
599	Ciprofloxacin	1317	Toremifene
599	Ciprofloxacin	1356	Voriconazole
599	Ciprofloxacin	724	Enalapril
599	Ciprofloxacin	438	Amantadine
599	Ciprofloxacin	963	Metronidazole
599	Ciprofloxacin	1288	Telithromycin
599	Ciprofloxacin	1271	Sulfamethoxazole
599	Ciprofloxacin	882	Ketoconazole
599	Ciprofloxacin	1059	Norfloxacin
599	Ciprofloxacin	458	Atazanavir
599	Ciprofloxacin	902	Levofloxacin
599	Ciprofloxacin	671	Desipramine
599	Ciprofloxacin	798	Gemifloxacin
599	Ciprofloxacin	1071	Ofloxacin
599	Ciprofloxacin	872	Itraconazole
599	Ciprofloxacin	606	Clarithromycin
599	Ciprofloxacin	1213	Saquinavir
599	Ciprofloxacin	1150	Posaconazole
599	Ciprofloxacin	926	Lopinavir
599	Ciprofloxacin	1190	Rilpivirine
599	Ciprofloxacin	475	Bedaquiline
1317	Toremifene	766	Fluconazole
1317	Toremifene	737	Erythromycin
1317	Toremifene	525	Caffeine
1317	Toremifene	465	Azithromycin
1317	Toremifene	971	Moxifloxacin
1317	Toremifene	1037	Nelfinavir
1317	Toremifene	848	Indinavir
1317	Toremifene	1044	Nevirapine
1317	Toremifene	1129	Phenytoin
1317	Toremifene	710	Doxycycline
1317	Toremifene	614	Clotrimazole
1317	Toremifene	1276	Sulfisoxazole
1317	Toremifene	946	Mefloquine
1317	Toremifene	617	Clozapine
1317	Toremifene	687	Digoxin
1317	Toremifene	1171	Quinine
1317	Toremifene	588	Chlorpromazine
1317	Toremifene	1192	Ritonavir
1317	Toremifene	640	Cyclophosphamide
1317	Toremifene	599	Ciprofloxacin
1317	Toremifene	1356	Voriconazole
1317	Toremifene	1186	Rifabutin
1317	Toremifene	1348	Verapamil
1317	Toremifene	665	Delavirdine
1317	Toremifene	438	Amantadine
1317	Toremifene	963	Metronidazole
1317	Toremifene	1288	Telithromycin
1317	Toremifene	1271	Sulfamethoxazole
1317	Toremifene	882	Ketoconazole
1317	Toremifene	1188	Rifampicin
1317	Toremifene	1059	Norfloxacin
1317	Toremifene	458	Atazanavir
1317	Toremifene	902	Levofloxacin
1317	Toremifene	671	Desipramine
1317	Toremifene	798	Gemifloxacin
1317	Toremifene	1071	Ofloxacin
1317	Toremifene	872	Itraconazole
1317	Toremifene	606	Clarithromycin
1317	Toremifene	1213	Saquinavir
1317	Toremifene	1150	Posaconazole
1317	Toremifene	655	Darunavir
1317	Toremifene	769	Fosamprenavir
1317	Toremifene	926	Lopinavir
1317	Toremifene	785	Fusidic acid
1317	Toremifene	1286	Telaprevir
1317	Toremifene	1232	Simeprevir
1317	Toremifene	1190	Rilpivirine
1317	Toremifene	475	Bedaquiline
576	Cephalexin	766	Fluconazole
576	Cephalexin	737	Erythromycin
576	Cephalexin	1037	Nelfinavir
576	Cephalexin	848	Indinavir
576	Cephalexin	1044	Nevirapine
576	Cephalexin	1129	Phenytoin
576	Cephalexin	710	Doxycycline
576	Cephalexin	614	Clotrimazole
[truncated: 3,588 more rows]
