# Supplementary material for: GACNNMDA: a computational model for predicting potential human microbe-drug associations based on graph attention network and CNN-based classifier
Source: BMC Bioinformatics. 2023 Feb 2;24:35. doi: 10.1186/s12859-023-05158-7 (PMC9893988; doi:10.1186/s12859-023-05158-7)
Supplement: Supplementary file 7 — Additional file 7: The newly downloaded dataset of microbe-disease associations. [file 12859_2023_5158_MOESM7_ESM.xlsx]

## Sheet: page_1
Table 7 Newly-Downloaded Known Associations between Microbes and Diseases
Microbe_ID	Disease_ID
136	1
27	2
23	3
35	3
95	3
36	3
23	4
71	4
25	4
3	4
68	5
71	5
23	5
27	5
68	6
57	7
68	7
23	7
23	8
68	8
57	8
60	8
146	9
116	9
136	9
23	9
141	9
71	10
23	10
76	11
100	12
157	13
71	13
74	13
66	13
65	13
23	14
71	15
71	16
57	16
65	17
109	17
136	18
137	18
169	19
23	20
25	20
156	20
87	21
46	21
23	21
115	22
68	22
46	22
95	22
156	22
23	22
65	22
25	22
100	23
95	23
104	23
128	23
23	23
48	23
24	23
65	23
105	23
157	23
76	23
132	23
3	23
26	23
25	23
71	23
57	23
156	23
71	24
23	25
12	25
71	25
48	26
68	26
24	26
134	26
116	26
52	26
128	26
76	26
136	26
23	26
74	26
57	26
46	26
66	26
65	26
150	26
27	26
70	26
35	26
37	26
26	26
71	26
42	26
105	26
25	26
149	26
156	26
151	26
157	26
52	27
146	28
136	28
65	28
141	28
76	28
66	28
71	28
23	28
95	28
68	28
27	28
149	28
48	28
87	29
149	30
148	30
150	30
151	30
157	30
66	31
34	31
20	31
23	31
26	31
116	32
149	32
148	32
151	32
23	33
152	34
137	34
141	34
157	34
149	34
140	34
151	34
148	34
136	34
23	35
71	36
159	36
136	37
136	38
20	38
11	38
56	38
171	38
34	38
68	38
48	38
23	39
110	40
76	41
136	41
116	41
141	41
34	42
71	43
150	43
87	44
65	45
23	45
116	46
68	47
149	48
156	48
148	48
115	48
121	49
138	49
17	49
106	49
136	49
60	49
23	50
35	50
68	50
71	50
21	50
25	50
27	50
23	51
68	52
121	52
25	52
46	52
23	52
27	52
25	53
107	54
100	55
65	56
26	56
156	56
23	56
152	56
24	56
68	57
26	57
23	57
25	57
76	58
153	58
17	59
108	59
159	60
23	60
71	60
24	61
155	62
153	62
76	62
149	63
71	63
151	63
156	63
152	63
23	63
116	63
136	63
104	63
115	63
76	63
148	63
35	63
151	64
153	64
57	65
71	65
152	65
156	65
48	65
23	65
23	66
87	67
95	68
116	68
23	68
25	68
136	69
71	69
12	69
25	69
58	69
95	69
24	69
149	69
151	69
23	69
46	69
150	69
157	69
148	69
27	69
115	69
143	70
25	71
76	72
136	72
109	72
23	73
155	74
71	74
136	74
121	74
76	74
71	75
149	76
115	76
12	76
112	76
71	76
23	77
110	78
12	79
7	79
149	79
30	79
152	79
3	79
157	79
115	79
58	79
121	79
151	79
137	79
95	79
148	79
132	80
68	80
76	80
137	80
136	80
87	80
146	80
121	80
109	80
153	80
95	80
23	81
23	82
74	82
110	83
144	84
116	85
71	85
115	85
23	85
136	85
68	86
109	86
153	86
109	87
136	87
145	87
68	87
26	88
20	88
25	88
23	88
155	89
25	90
74	90
57	90
136	90
48	90
115	90
23	90
116	91
132	91
155	92
25	93
48	93
66	93
148	93
156	93
23	94
116	94
136	95
141	95
62	96
109	97
153	97
76	97
136	97
155	97
121	97
23	98
71	99
152	99
157	99
3	99
23	99
26	99
136	100
27	101
157	101
12	101
141	101
95	101
136	101
23	102
71	102
76	103
152	104
46	105
57	105
152	105
25	105
23	105
74	105
71	105
150	105
68	105
65	105
149	105
136	105
26	105
110	106
126	107
23	107
121	107
140	108
137	108
118	108
145	108
153	109
74	109
23	109
104	109
71	109
