# Supplementary material for: GACNNMDA: a computational model for predicting potential human microbe-drug associations based on graph attention network and CNN-based classifier
Source: BMC Bioinformatics. 2023 Feb 2;24:35. doi: 10.1186/s12859-023-05158-7 (PMC9893988; doi:10.1186/s12859-023-05158-7)
Supplement: Supplementary file 8 — Additional file 8: The newly downloaded dataset of microbe-microbe interactions. [file 12859_2023_5158_MOESM8_ESM.xlsx]

## Sheet: Sheet1
Table 8 Associations between Microbes
Micorobe_ID	Micorobe_Name	Associated Micorobe_ID	Associated Micorobe_Name
3	Acinetobacter baumannii	5	Acinetobacter oleiovorans
3	Acinetobacter baumannii	95	Klebsiella pneumoniae
3	Acinetobacter baumannii	68	Escherichia coli
3	Acinetobacter baumannii	6	Acinetobacter sp.
3	Acinetobacter baumannii	128	Salmonella enterica
16	Aspergillus fumigatus	121	Pseudomonas aeruginosa
16	Aspergillus fumigatus	95	Klebsiella pneumoniae
17	Aspergillus niger	95	Klebsiella pneumoniae
18	Bacillus amyloliquefaciens	22	Bacillus subtilis
19	Bacillus anthracis	20	Bacillus cereus
20	Bacillus cereus	97	Kocuria rhizophila
20	Bacillus cereus	104	Micrococcus luteus
24	Bacteroides eggerthii	95	Klebsiella pneumoniae
25	Bacteroides fragilis	26	Bacteroides uniformis
25	Bacteroides fragilis	46	Clostridium leptum
25	Bacteroides fragilis	27	Bacteroides vulgatus
25	Bacteroides fragilis	57	Eggerthella lenta
25	Bacteroides fragilis	95	Klebsiella pneumoniae
26	Bacteroides uniformis	27	Bacteroides vulgatus
26	Bacteroides uniformis	95	Klebsiella pneumoniae
26	Bacteroides uniformis	57	Eggerthella lenta
26	Bacteroides uniformis	46	Clostridium leptum
27	Bacteroides vulgatus	95	Klebsiella pneumoniae
28	Baker's yeast	31	Burkholderia multivorans
30	Burkholderia cepacia	33	Burkholderia thailandensis
31	Burkholderia multivorans	29	Burkholderia cenocepacia
31	Burkholderia multivorans	33	Burkholderia thailandensis
32	Burkholderia pseudomallei	31	Burkholderia multivorans
33	Burkholderia thailandensis	32	Burkholderia pseudomallei
34	Campylobacter jejuni	68	Escherichia coli
35	Candida albicans	65	Enterococcus faecalis
35	Candida albicans	121	Pseudomonas aeruginosa
35	Candida albicans	151	Streptococcus oralis
43	Chromobacterium violaceum	68	Escherichia coli
44	Citrobacter freundii	128	Salmonella enterica
46	Clostridium leptum	27	Bacteroides vulgatus
57	Eggerthella lenta	157	Streptococcus sanguinis
57	Eggerthella lenta	68	Escherichia coli
57	Eggerthella lenta	95	Klebsiella pneumoniae
57	Eggerthella lenta	132	Serratia marcescens
57	Eggerthella lenta	76	Haemophilus influenzae
58	Eikenella corrodens	151	Streptococcus oralis
60	Enterobacter aerogenes	68	Escherichia coli
60	Enterobacter aerogenes	95	Klebsiella pneumoniae
60	Enterobacter aerogenes	25	Bacteroides fragilis
60	Enterobacter aerogenes	26	Bacteroides uniformis
60	Enterobacter aerogenes	27	Bacteroides vulgatus
60	Enterobacter aerogenes	57	Eggerthella lenta
60	Enterobacter aerogenes	96	Klebsiella variicola
62	Enterobacter cloacae	68	Escherichia coli
62	Enterobacter cloacae	127	Raoultella ornithinolytica
62	Enterobacter cloacae	96	Klebsiella variicola
63	Enterobacter ludwigi	62	Enterobacter cloacae
63	Enterobacter ludwigi	127	Raoultella ornithinolytica
63	Enterobacter ludwigi	96	Klebsiella variicola
65	Enterococcus faecalis	68	Escherichia coli
65	Enterococcus faecalis	136	Staphylococcus aureus
65	Enterococcus faecalis	141	Staphylococcus epidermidis
65	Enterococcus faecalis	151	Streptococcus oralis
65	Enterococcus faecalis	153	Streptococcus pneumoniae
65	Enterococcus faecalis	66	Enterococcus faecium
65	Enterococcus faecalis	100	Listeria monocytogenes
66	Enterococcus faecium	68	Escherichia coli
66	Enterococcus faecium	136	Staphylococcus aureus
68	Escherichia coli	126	Pseudomonas putida
68	Escherichia coli	44	Citrobacter freundii
68	Escherichia coli	77	Hafnia alvei
68	Escherichia coli	95	Klebsiella pneumoniae
68	Escherichia coli	134	Shigella flexneri
68	Escherichia coli	173	Yersinia enterocolitica
68	Escherichia coli	169	Vibrio cholerae
68	Escherichia coli	128	Salmonella enterica
68	Escherichia coli	61	Enterobacter cancerogenus
68	Escherichia coli	96	Klebsiella variicola
71	Firmicutes	136	Staphylococcus aureus
74	Gardnerella vaginalis	151	Streptococcus oralis
74	Gardnerella vaginalis	149	Streptococcus mitis
76	Haemophilus influenzae	68	Escherichia coli
76	Haemophilus influenzae	95	Klebsiella pneumoniae
76	Haemophilus influenzae	136	Staphylococcus aureus
88	Human immunodeficiency virus	89	Human immunodeficiency virus 1
94	Klebsiella planticola	62	Enterobacter cloacae
94	Klebsiella planticola	127	Raoultella ornithinolytica
94	Klebsiella planticola	96	Klebsiella variicola
95	Klebsiella pneumoniae	141	Staphylococcus epidermidis
95	Klebsiella pneumoniae	128	Salmonella enterica
95	Klebsiella pneumoniae	96	Klebsiella variicola
96	Klebsiella variicola	127	Raoultella ornithinolytica
97	Kocuria rhizophila	112	Pantoea agglomerans
97	Kocuria rhizophila	132	Serratia marcescens
97	Kocuria rhizophila	104	Micrococcus luteus
97	Kocuria rhizophila	136	Staphylococcus aureus
98	Lactobacillus fermenti	100	Listeria monocytogenes
104	Micrococcus luteus	121	Pseudomonas aeruginosa
104	Micrococcus luteus	112	Pantoea agglomerans
104	Micrococcus luteus	132	Serratia marcescens
112	Pantoea agglomerans	132	Serratia marcescens
115	Porphyromonas gingivalis	148	Streptococcus gordonii
116	Propionibacterium acnes	112	Pantoea agglomerans
116	Propionibacterium acnes	132	Serratia marcescens
116	Propionibacterium acnes	104	Micrococcus luteus
116	Propionibacterium acnes	136	Staphylococcus aureus
116	Propionibacterium acnes	148	Streptococcus gordonii
116	Propionibacterium acnes	20	Bacillus cereus
116	Propionibacterium acnes	97	Kocuria rhizophila
121	Pseudomonas aeruginosa	68	Escherichia coli
121	Pseudomonas aeruginosa	163	Thermus thermophilus
136	Staphylococcus aureus	121	Pseudomonas aeruginosa
136	Staphylococcus aureus	141	Staphylococcus epidermidis
136	Staphylococcus aureus	144	Staphylococcus haemolyticus
136	Staphylococcus aureus	138	Staphylococcus caprae
136	Staphylococcus aureus	145	Staphylococcus saprophyticus
136	Staphylococcus aureus	35	Candida albicans
137	Staphylococcus capitis	145	Staphylococcus saprophyticus
137	Staphylococcus capitis	136	Staphylococcus aureus
138	Staphylococcus caprae	144	Staphylococcus haemolyticus
138	Staphylococcus caprae	145	Staphylococcus saprophyticus
141	Staphylococcus epidermidis	144	Staphylococcus haemolyticus
141	Staphylococcus epidermidis	145	Staphylococcus saprophyticus
141	Staphylococcus epidermidis	137	Staphylococcus capitis
143	Staphylococcus equorum	137	Staphylococcus capitis
147	Streptococcus epidermidis	149	Streptococcus mitis
148	Streptococcus gordonii	151	Streptococcus oralis
148	Streptococcus gordonii	157	Streptococcus sanguinis
149	Streptococcus mitis	148	Streptococcus gordonii
149	Streptococcus mitis	151	Streptococcus oralis
149	Streptococcus mitis	153	Streptococcus pneumoniae
152	Streptococcus parasanguinis	153	Streptococcus pneumoniae
155	Streptococcus pyogenes	58	Eikenella corrodens
156	Streptococcus salivarius	162	Streptomyces sp.
157	Streptococcus sanguinis	160	Streptomyces gordonii
165	Trueperella pyogenes	169	Vibrio cholerae
166	Varicella-zoster virus	172	Vibrio vulnificus
168	Vibrio campbellii	169	Vibrio cholerae
169	Vibrio cholerae	171	Vibrio parahaemolyticus
169	Vibrio cholerae	172	Vibrio vulnificus
170	Vibrio harveyi	169	Vibrio cholerae
171	Vibrio parahaemolyticus	68	Escherichia coli
